# Supplementary material for: Genome‐Wide Cross‐Trait Analysis Dissects the Shared Genetic Architecture Between Type 2 Diabetes Mellitus and Metabolic Dysfunction–Associated Steatotic Liver Disease
Source: Hum Mutat. 2026 Apr 9;2026:9992644. doi: 10.1155/humu/9992644 (PMC13062659; doi:10.1155/humu/9992644)
Supplement: Supplementary file 6 — Supporting Information 6 Table S1: Summary of local genetic covariance between T2DM and MASLD. Table S2: Shared‐risk areas for T2DM and MASLD obtained by GWAS‐PW analysis. Table S3: Summary of all 607 genome‐wide significant loci in T2DM. Table S4: Summary of all 585 genome‐wide significant loci in MASLD. Table S5: Summary of all 581 shared genome‐wide significant loci in T2DM and MASLD. Table S6: Results for tissue‐ or cell type–specific signal from FORGE2 analysis. Table S7: Highly shared‐risk loci identified jointly with MTAG, HESS, and GWAS‐PW. Table S8: Functional annotation of highly shared‐risk loci for T2DM and MASLD using FAVOR. Table S9: Three hundred and sixty instrumental variables (IVs) were selected after evaluation. Table S10: Colocalization analysis with a high posterior probability (PP4 > 0.95) of T2DM and MASLD. Table S11: The eQTL multi‐tissues colocalization analysis in SMR. Table S12: The mQTL multi‐tissues colocalization analysis in SMR. Table S13: The sQTL multi‐tissues colocalization analysis in SMR. Table S14: Transcriptome full association studies in multiple tissues identified 313 unique genes associated with shared risk of T2DM and MASLD. Table S15: Protome‐wide association study of plasma proteins. Table S16: Eleven highly shared gene results. [file HUMU-2026-9992644-s006.xlsx]

## Sheet: Supplementary Table 1
Supplementary Table 1. Summary of local genetic covariance between T2DM and MASLD.
Column Description 1. chr: chromosome 2. start: start positions of the locus 3. end: end positions of the locus 4. num_snp: number of SNPs in the locus 5. k: number of eigenvectors used in the truncated-SVD 6. local_rhog: local genetic covariance estimates 7. var: variance estimates 8. se: standard error 9. z: z-score 10. p: p value Note: Red is the shared areas with significant p value.
chr	start	end	num_snp	k	local_rhog	var	se	z	p
22	43714200	44995308	439	50	0.00014464	9.1482e-10	3.0246e-05	4.7823	1.7334e-06
19	18409862	19877471	244	37	0.00012583	7.8833e-10	2.8077e-05	4.4817	7.4048e-06
19	44744108	46102697	249	50	9.8369e-05	6.5636e-10	2.5619e-05	3.8396	0.00012323
16	53382572	55903774	715	50	0.00015724	2.3184e-09	4.815e-05	3.2657	0.001092
3	11019665	13070799	446	50	0.00011806	1.3385e-09	3.6586e-05	3.227	0.0012508
5	55417349	56621102	286	50	0.0001004	1.074e-09	3.2772e-05	3.0636	0.0021869
2	65933444	67226166	284	50	6.4023e-05	5.0153e-10	2.2395e-05	2.8589	0.0042517
9	85440801	86938196	354	50	6.4769e-05	5.6002e-10	2.3665e-05	2.737	0.006201
8	144236881	146303867	280	43	6.3497e-05	6.8273e-10	2.6129e-05	2.4301	0.015094
2	58297315	60292000	418	50	7.8924e-05	1.1176e-09	3.3431e-05	2.3608	0.018235
11	63804569	65898631	386	48	6.7116e-05	8.296e-10	2.8803e-05	2.3302	0.019796
8	15991660	17387876	317	50	5.4873e-05	5.5801e-10	2.3622e-05	2.3229	0.020182
20	39610856	40585689	175	27	4.6005e-05	4.0413e-10	2.0103e-05	2.2885	0.022111
2	26894985	28598777	242	26	-6.0573e-05	7.0432e-10	2.6539e-05	-2.2824	0.022465
9	74253040	76203946	330	49	4.6563e-05	4.1872e-10	2.0463e-05	2.2755	0.022874
4	163243679	164478234	197	35	3.6352e-05	2.6801e-10	1.6371e-05	2.2205	0.026385
3	35283458	36486842	225	33	4.3769e-05	3.9722e-10	1.993e-05	2.1961	0.028087
4	100678360	103221356	496	50	5.6565e-05	6.7876e-10	2.6053e-05	2.1711	0.029921
6	19207487	21684065	557	50	9.4796e-05	1.9409e-09	4.4056e-05	2.1517	0.031419
4	99424067	100678360	254	39	3.93e-05	3.4474e-10	1.8567e-05	2.1166	0.034291
2	64625913	65933444	277	50	5.5841e-05	7.1971e-10	2.6827e-05	2.0815	0.03739
5	52134622	53703044	372	50	5.8542e-05	8.1519e-10	2.8552e-05	2.0504	0.040326
9	81079055	82590928	379	50	5.4209e-05	7.2372e-10	2.6902e-05	2.0151	0.043899
13	90521311	93129691	546	50	5.4957e-05	7.4833e-10	2.7356e-05	2.009	0.044537
5	156628700	158825698	526	50	5.6735e-05	8.1337e-10	2.852e-05	1.9893	0.046666
10	91013381	92006581	208	32	3.4231e-05	2.9622e-10	1.7211e-05	1.9889	0.04671
15	53069096	54508528	398	50	5.2306e-05	6.9678e-10	2.6397e-05	1.9816	0.047528
1	25516845	27401867	309	42	4.6049e-05	5.4816e-10	2.3413e-05	1.9668	0.049202
11	8333274	9087317	159	23	3.7559e-05	3.6823e-10	1.9189e-05	1.9573	0.050313
9	96671698	98922040	439	50	5.4575e-05	7.9635e-10	2.822e-05	1.9339	0.053121
1	182755356	184595513	407	50	4.5086e-05	5.5388e-10	2.3535e-05	1.9157	0.055398
1	44969183	46899501	275	29	3.6192e-05	3.5873e-10	1.894e-05	1.9109	0.056024
1	240564091	241582220	319	50	4.3386e-05	5.1926e-10	2.2787e-05	1.904	0.056914
17	39899810	41772087	248	33	4.22e-05	4.9178e-10	2.2176e-05	1.903	0.057047
20	25344231	31614823	347	43	4.0551e-05	4.5906e-10	2.1426e-05	1.8926	0.058405
3	87409732	88298373	111	14	2.4017e-05	1.6245e-10	1.2746e-05	1.8844	0.059517
2	165178840	167160270	355	50	6.0871e-05	1.0585e-09	3.2534e-05	1.871	0.061344
11	33958739	35502605	440	50	4.3954e-05	5.6814e-10	2.3836e-05	1.844	0.065178
4	6773043	7539692	268	50	3.5585e-05	3.7628e-10	1.9398e-05	1.8345	0.066582
7	109647594	112618684	497	50	4.6801e-05	6.6207e-10	2.5731e-05	1.8189	0.068929
19	610729	2098396	272	50	4.7468e-05	7.0312e-10	2.6516e-05	1.7902	0.07343
13	102300523	104066710	530	50	4.5576e-05	6.5845e-10	2.566e-05	1.7761	0.075711
10	70195991	72220850	588	50	5.5773e-05	1.0078e-09	3.1745e-05	1.7569	0.078938
7	9123423	9987499	204	41	2.8918e-05	2.7571e-10	1.6605e-05	1.7416	0.081582
15	76398624	78516053	312	41	4.9983e-05	8.2433e-10	2.8711e-05	1.7409	0.081702
4	43965045	45189157	187	28	3.8773e-05	5.0374e-10	2.2444e-05	1.7275	0.08407
10	96221243	97822357	358	42	3.4346e-05	3.9808e-10	1.9952e-05	1.7214	0.085171
7	130422414	132805848	563	50	5.2927e-05	9.5725e-10	3.0939e-05	1.7107	0.087141
1	38731847	40200567	260	50	4.8939e-05	8.1969e-10	2.863e-05	1.7094	0.087385
19	20905757	22732896	241	33	3.2673e-05	3.7122e-10	1.9267e-05	1.6958	0.089922
15	41177514	42776399	254	37	3.9004e-05	5.3116e-10	2.3047e-05	1.6924	0.090575
8	143044914	144236881	234	41	3.3568e-05	3.9617e-10	1.9904e-05	1.6865	0.091696
6	25684587	26791233	325	29	3.4676e-05	4.228e-10	2.0562e-05	1.6864	0.09172
8	19492840	20060856	194	34	3.3859e-05	4.0896e-10	2.0223e-05	1.6743	0.094072
22	42690818	43714200	254	42	3.6047e-05	4.6377e-10	2.1535e-05	1.6739	0.094159
4	24135529	25609322	342	50	3.6532e-05	4.7683e-10	2.1837e-05	1.673	0.094334
5	99260992	101578769	301	37	3.39e-05	4.1477e-10	2.0366e-05	1.6646	0.096001
14	26135686	28466533	396	50	4.0269e-05	5.8836e-10	2.4256e-05	1.6602	0.096881
4	150683580	152782184	303	32	3.0696e-05	3.4489e-10	1.8571e-05	1.6529	0.098352
3	17891118	19125144	198	33	3.0291e-05	3.3752e-10	1.8372e-05	1.6488	0.099188
4	165823448	167018858	248	46	-3.0838e-05	3.5116e-10	1.8739e-05	-1.6456	0.099837
3	137371083	139954597	476	50	4.58e-05	7.7617e-10	2.786e-05	1.6439	0.10019
7	25909555	28360309	499	50	6.2181e-05	1.437e-09	3.7908e-05	1.6403	0.10094
2	137042794	138698117	349	49	3.4294e-05	4.382e-10	2.0933e-05	1.6383	0.10137
17	64800430	67858770	546	50	4.8439e-05	8.7669e-10	2.9609e-05	1.636	0.10185
1	200137649	201589975	421	50	3.8596e-05	5.6094e-10	2.3684e-05	1.6296	0.10318
7	69085364	71874885	497	50	4.556e-05	7.8432e-10	2.8006e-05	1.6268	0.10377
16	29036613	31382943	225	30	3.2747e-05	4.134e-10	2.0332e-05	1.6106	0.10726
19	19877471	20905757	88	16	2.0674e-05	1.6606e-10	1.2886e-05	1.6044	0.10863
19	32746520	34262952	310	50	4.0404e-05	6.3599e-10	2.5219e-05	1.6021	0.10913
15	40384132	41177514	139	24	3.0739e-05	3.6945e-10	1.9221e-05	1.5993	0.10976
1	151538881	153180829	309	37	2.8642e-05	3.2166e-10	1.7935e-05	1.597	0.11027
2	225840004	228119842	410	50	6.0458e-05	1.4336e-09	3.7863e-05	1.5968	0.11032
16	17644749	18643607	93	17	-1.9574e-05	1.503e-10	1.226e-05	-1.5966	0.11035
3	88298373	94255316	293	37	3.6677e-05	5.2936e-10	2.3008e-05	1.5941	0.11091
10	122407323	123231465	233	40	3.1926e-05	4.0236e-10	2.0059e-05	1.5916	0.11147
20	17487232	18972203	388	50	3.609e-05	5.1675e-10	2.2732e-05	1.5876	0.11237
9	33578334	34642243	191	25	3.1488e-05	3.9631e-10	1.9908e-05	1.5817	0.11371
4	157485097	158743718	205	32	3.3124e-05	4.3962e-10	2.0967e-05	1.5798	0.11415
15	46618787	48136048	340	48	3.5561e-05	5.1538e-10	2.2702e-05	1.5664	0.11725
3	194786674	195971408	187	32	3.0265e-05	3.7572e-10	1.9383e-05	1.5614	0.11843
17	16412342	18856320	376	50	3.8235e-05	6.0061e-10	2.4507e-05	1.5602	0.11872
19	29790947	30727954	204	39	2.6718e-05	2.9468e-10	1.7166e-05	1.5564	0.11961
14	29972145	32383265	347	50	3.5883e-05	5.3831e-10	2.3201e-05	1.5466	0.12196
8	72289454	73817199	412	50	3.5066e-05	5.1453e-10	2.2683e-05	1.5459	0.12213
14	103012102	105001723	323	50	3.8589e-05	6.2514e-10	2.5003e-05	1.5434	0.12273
11	27020461	28481593	248	33	3.3799e-05	4.8199e-10	2.1954e-05	1.5395	0.12368
19	16374416	18409862	383	50	3.4432e-05	5.027e-10	2.2421e-05	1.5357	0.12461
14	38667725	40341990	306	45	3.7244e-05	5.9084e-10	2.4307e-05	1.5322	0.12547
3	112815699	113947863	213	32	2.7718e-05	3.3122e-10	1.8199e-05	1.523	0.12776
8	38938806	40703337	375	50	3.4041e-05	5.0797e-10	2.2538e-05	1.5104	0.13095
4	96182188	97540703	311	48	2.9965e-05	3.9864e-10	1.9966e-05	1.5008	0.13341
20	7084073	8117011	247	33	2.5892e-05	3.0114e-10	1.7353e-05	1.492	0.13569
16	5891580	6893551	387	50	3.7848e-05	6.5581e-10	2.5609e-05	1.4779	0.13942
1	66939404	68477895	408	50	3.3914e-05	5.2691e-10	2.2955e-05	1.4774	0.13956
3	135456906	137371083	274	30	3.0158e-05	4.1824e-10	2.0451e-05	1.4746	0.14031
8	11278998	13491775	455	50	4.2984e-05	8.6464e-10	2.9405e-05	1.4618	0.14379
3	70449028	72529329	444	50	3.8602e-05	7.0404e-10	2.6534e-05	1.4548	0.14572
10	12586797	13321600	270	50	2.8833e-05	3.9358e-10	1.9839e-05	1.4533	0.14613
3	33255592	35283458	335	48	3.2676e-05	5.0946e-10	2.2571e-05	1.4477	0.1477
2	228119842	229370787	277	50	3.054e-05	4.4503e-10	2.1096e-05	1.4477	0.14771
8	107410754	108648177	297	41	2.761e-05	3.6586e-10	1.9127e-05	1.4435	0.14889
1	184595513	186810023	364	46	2.9959e-05	4.3728e-10	2.0911e-05	1.4327	0.15195
7	43159074	44763828	295	48	4.0462e-05	8.0004e-10	2.8285e-05	1.4305	0.15257
4	172558635	174264132	224	34	2.5196e-05	3.125e-10	1.7678e-05	1.4253	0.15407
11	127316679	128188537	170	29	-2.6074e-05	3.3823e-10	1.8391e-05	-1.4178	0.15625
15	29338502	30165568	151	32	2.0582e-05	2.1085e-10	1.4521e-05	1.4175	0.15635
11	90966490	92077144	201	30	-2.3617e-05	2.8085e-10	1.6759e-05	-1.4092	0.15876
4	27965868	29762208	330	47	3.1955e-05	5.1536e-10	2.2702e-05	1.4076	0.15924
4	108815348	111256567	461	50	3.2518e-05	5.3605e-10	2.3153e-05	1.4045	0.16017
4	2842979	3846040	203	35	2.6791e-05	3.6573e-10	1.9124e-05	1.4009	0.16124
16	85148685	86156599	278	50	3.0212e-05	4.6667e-10	2.1603e-05	1.3986	0.16194
20	62190180	62965163	165	32	2.9805e-05	4.5894e-10	2.1423e-05	1.3913	0.16414
5	117346213	118608820	219	35	2.58e-05	3.4434e-10	1.8556e-05	1.3903	0.16443
8	65232872	66489090	225	35	2.5319e-05	3.33e-10	1.8248e-05	1.3875	0.16529
5	115831047	117346213	304	50	2.8664e-05	4.2699e-10	2.0664e-05	1.3871	0.1654
8	59068651	59728100	170	26	-2.2232e-05	2.5691e-10	1.6028e-05	-1.3871	0.16543
3	121974097	123517768	318	50	4.4018e-05	1.0083e-09	3.1754e-05	1.3862	0.16567
5	120452166	122556905	374	50	2.9306e-05	4.473e-10	2.1149e-05	1.3857	0.16585
2	138698117	140100271	275	45	2.5067e-05	3.2832e-10	1.812e-05	1.3834	0.16653
8	104123306	104988752	153	19	2.2719e-05	2.6996e-10	1.6431e-05	1.3827	0.16675
1	159913048	162346721	554	50	3.4974e-05	6.4662e-10	2.5429e-05	1.3754	0.16902
11	65898631	68005825	236	33	2.7377e-05	3.9638e-10	1.9909e-05	1.3751	0.1691
9	20463534	22206559	384	50	4.2828e-05	9.7136e-10	3.1167e-05	1.3742	0.16939
13	111232073	112247592	298	50	2.8271e-05	4.2494e-10	2.0614e-05	1.3714	0.17024
8	111850847	113064320	138	15	-1.7093e-05	1.5718e-10	1.2537e-05	-1.3634	0.17276
9	28224283	28811584	136	25	2.6414e-05	3.766e-10	1.9406e-05	1.3611	0.17347
17	56	1172399	236	50	2.771e-05	4.1452e-10	2.036e-05	1.361	0.17351
21	32668642	34376999	389	50	3.1957e-05	5.5263e-10	2.3508e-05	1.3594	0.17402
20	44839056	47199980	595	50	4.009e-05	8.7276e-10	2.9543e-05	1.357	0.17477
2	43309590	44313803	225	35	4.2962e-05	1.0079e-09	3.1748e-05	1.3532	0.17598
3	156008700	157312028	280	40	2.7659e-05	4.2392e-10	2.0589e-05	1.3434	0.17915
18	20649472	22996651	483	50	3.7187e-05	7.7406e-10	2.7822e-05	1.3366	0.18135
1	65041704	66939404	362	50	3.3118e-05	6.1996e-10	2.4899e-05	1.3301	0.18349
3	168580960	170964909	436	50	-3.9575e-05	8.9269e-10	2.9878e-05	-1.3246	0.18532
3	179374586	181511166	286	45	2.6081e-05	3.9317e-10	1.9829e-05	1.3153	0.1884
14	78561945	80186579	346	50	3.5211e-05	7.2553e-10	2.6936e-05	1.3072	0.19114
3	100592217	103084960	395	50	2.873e-05	4.85e-10	2.2023e-05	1.3046	0.19204
10	85458703	87937577	557	50	3.3376e-05	6.5727e-10	2.5637e-05	1.3019	0.19296
4	64341001	66600492	317	42	2.6176e-05	4.0486e-10	2.0121e-05	1.3009	0.19329
2	121303783	123302906	349	50	3.2311e-05	6.1761e-10	2.4852e-05	1.3002	0.19355
8	31548360	32977218	248	40	2.4349e-05	3.5217e-10	1.8766e-05	1.2975	0.19446
3	38356116	40221298	368	50	2.8258e-05	4.7624e-10	2.1823e-05	1.2949	0.19536
15	44198049	46618787	274	40	2.5014e-05	3.749e-10	1.9362e-05	1.2919	0.1964
3	21643707	22204244	206	40	2.2374e-05	3.0037e-10	1.7331e-05	1.291	0.19671
17	38877404	39899810	240	32	2.1012e-05	2.6753e-10	1.6356e-05	1.2847	0.19891
7	4573428	5416232	139	29	-2.3123e-05	3.2569e-10	1.8047e-05	-1.2813	0.2001
2	35345028	36122006	163	23	2.0025e-05	2.4427e-10	1.5629e-05	1.2812	0.20011
5	152867774	153773088	271	37	2.5401e-05	3.9441e-10	1.986e-05	1.279	0.20088
5	158825698	159973944	234	49	2.4926e-05	3.8341e-10	1.9581e-05	1.273	0.20302
22	47596318	48903703	447	50	3.1003e-05	5.9633e-10	2.442e-05	1.2696	0.20424
2	21050490	23341383	345	50	2.7727e-05	4.7975e-10	2.1903e-05	1.2659	0.20555
3	130244735	131836516	304	38	2.6907e-05	4.5357e-10	2.1297e-05	1.2634	0.20644
7	6573857	7808752	273	46	2.5889e-05	4.2083e-10	2.0514e-05	1.262	0.20694
10	42372579	43894771	196	28	2.4487e-05	3.7806e-10	1.9444e-05	1.2594	0.2079
1	242071602	244109499	376	50	2.8248e-05	5.0341e-10	2.2437e-05	1.259	0.20802
9	126971887	129059665	346	47	2.7439e-05	4.7745e-10	2.1851e-05	1.2558	0.2092
13	93129691	93586455	68	13	1.4667e-05	1.3649e-10	1.1683e-05	1.2554	0.20933
2	36122006	38132712	494	50	3.3057e-05	7.0021e-10	2.6461e-05	1.2492	0.21158
2	158533218	159577082	186	30	2.2787e-05	3.3452e-10	1.829e-05	1.2459	0.21282
17	57487512	59312755	128	14	1.9365e-05	2.4231e-10	1.5566e-05	1.2441	0.21348
8	93554386	95005527	217	37	2.0571e-05	2.7479e-10	1.6577e-05	1.241	0.21462
3	14816900	16282442	311	50	2.8585e-05	5.3564e-10	2.3144e-05	1.2351	0.21679
7	90661784	92493752	276	41	2.542e-05	4.2524e-10	2.0621e-05	1.2327	0.21769
21	22072764	23362875	310	50	2.455e-05	3.9696e-10	1.9924e-05	1.2322	0.21787
9	30387392	31310383	159	18	1.9979e-05	2.6413e-10	1.6252e-05	1.2294	0.21894
10	112561493	115328432	581	50	-9.3596e-05	5.8397e-09	7.6418e-05	-1.2248	0.22066
1	91886317	93536459	308	40	2.4623e-05	4.0496e-10	2.0124e-05	1.2236	0.2211
14	86647002	87635341	192	32	1.8808e-05	2.3781e-10	1.5421e-05	1.2196	0.22261
7	139933177	140235210	66	17	-1.2956e-05	1.1464e-10	1.0707e-05	-1.21	0.22627
15	90475551	92164392	394	50	3.4612e-05	8.2322e-10	2.8692e-05	1.2064	0.22768
5	35048970	36433954	288	45	-2.1342e-05	3.1608e-10	1.7779e-05	-1.2005	0.22996
19	43862455	44744108	188	36	1.6612e-05	1.9151e-10	1.3839e-05	1.2004	0.22998
10	116421406	119523934	626	50	3.3006e-05	7.5803e-10	2.7532e-05	1.1988	0.23061
9	135298842	137041122	485	50	3.7998e-05	1.0064e-09	3.1724e-05	1.1978	0.231
17	53599432	55357541	341	50	-2.3602e-05	3.9416e-10	1.9854e-05	-1.1888	0.23452
5	136376050	139265072	430	50	2.7852e-05	5.4969e-10	2.3445e-05	1.1879	0.23485
7	82022686	83801203	359	50	2.6255e-05	4.8964e-10	2.2128e-05	1.1865	0.23541
8	29327896	31133729	308	50	2.6688e-05	5.0663e-10	2.2509e-05	1.1857	0.23575
17	31538425	32912798	478	50	2.8476e-05	5.794e-10	2.4071e-05	1.183	0.2368
7	126519170	126869221	93	13	1.3282e-05	1.2645e-10	1.1245e-05	1.1812	0.23753
2	241560084	242149921	141	25	-1.702e-05	2.0835e-10	1.4434e-05	-1.1791	0.23835
14	24905123	26135686	351	50	2.5427e-05	4.6681e-10	2.1606e-05	1.1769	0.23924
5	83972689	85767290	299	41	2.1674e-05	3.4197e-10	1.8492e-05	1.1721	0.24117
9	72512711	72753755	61	9	-1.1603e-05	9.8163e-11	9.9077e-06	-1.1711	0.24155
16	49007926	52035823	652	50	3.1809e-05	7.3876e-10	2.718e-05	1.1703	0.24187
9	132165470	133223217	195	41	2.1392e-05	3.3666e-10	1.8348e-05	1.1659	0.24365
14	51493572	53474383	512	50	2.9419e-05	6.3671e-10	2.5233e-05	1.1659	0.24365
14	23018665	24905123	429	50	2.8303e-05	5.8987e-10	2.4287e-05	1.1653	0.24388
10	123231465	123900545	160	32	-1.6984e-05	2.1535e-10	1.4675e-05	-1.1574	0.24712
21	44506268	46177105	227	50	2.1582e-05	3.5095e-10	1.8734e-05	1.152	0.24931
3	29142260	30717955	389	50	2.534e-05	4.8507e-10	2.2024e-05	1.1505	0.24993
7	31137289	33555768	569	50	3.0664e-05	7.1258e-10	2.6694e-05	1.1487	0.25068
4	48123600	53877433	277	30	2.4411e-05	4.5373e-10	2.1301e-05	1.146	0.2518
11	80722373	81266712	149	30	1.7486e-05	2.3293e-10	1.5262e-05	1.1458	0.2519
11	122591910	123500117	233	48	-1.8885e-05	2.7374e-10	1.6545e-05	-1.1414	0.25368
4	107501305	108815348	200	35	1.779e-05	2.4422e-10	1.5627e-05	1.1384	0.25495
18	73526987	74813815	394	50	-2.7461e-05	5.8293e-10	2.4144e-05	-1.1374	0.25537
13	109121210	109815112	204	39	1.8679e-05	2.6976e-10	1.6424e-05	1.1373	0.25543
17	59312755	61545589	285	48	2.3449e-05	4.2543e-10	2.0626e-05	1.1369	0.2556
1	41975327	43758457	332	48	2.3738e-05	4.3743e-10	2.0915e-05	1.135	0.25638
10	95396368	96221243	171	27	1.7206e-05	2.3032e-10	1.5176e-05	1.1338	0.2569
8	24674718	25483454	177	28	-1.6154e-05	2.0336e-10	1.426e-05	-1.1328	0.25729
7	121933630	124156805	392	50	2.6145e-05	5.3577e-10	2.3147e-05	1.1295	0.25867
21	27271019	29125226	503	50	2.9299e-05	6.7346e-10	2.5951e-05	1.129	0.2589
4	94233299	96182188	393	50	2.88e-05	6.5261e-10	2.5546e-05	1.1274	0.25959
4	694715	1478711	150	22	1.9785e-05	3.0821e-10	1.7556e-05	1.127	0.25976
8	13944992	15991660	602	50	-2.9985e-05	7.0879e-10	2.6623e-05	-1.1263	0.26005
7	157634597	159128575	292	48	2.1731e-05	3.7342e-10	1.9324e-05	1.1246	0.26078
15	56901773	58441366	330	48	2.7234e-05	5.8714e-10	2.4231e-05	1.1239	0.26104
4	128996665	130591885	304	46	2.2177e-05	3.9002e-10	1.9749e-05	1.1229	0.26147
3	8648561	9543183	278	50	-2.3314e-05	4.331e-10	2.0811e-05	-1.1203	0.2626
1	224938520	226810860	317	49	2.3861e-05	4.5449e-10	2.1319e-05	1.1193	0.26303
2	182266031	184357608	358	50	2.4002e-05	4.5997e-10	2.1447e-05	1.1191	0.26309
5	101578769	103320005	267	39	2.5614e-05	5.2676e-10	2.2951e-05	1.116	0.26441
10	120591353	122407323	447	50	2.7018e-05	5.8657e-10	2.4219e-05	1.1156	0.26461
16	86156599	86815411	308	50	2.2992e-05	4.2781e-10	2.0684e-05	1.1116	0.2663
22	29651799	31439918	332	46	2.6466e-05	5.6872e-10	2.3848e-05	1.1098	0.26709
10	123900545	125869346	567	50	3.1532e-05	8.1351e-10	2.8522e-05	1.1055	0.26893
17	55357541	57487512	428	50	2.7997e-05	6.4138e-10	2.5325e-05	1.1055	0.26895
2	181312739	182266031	164	25	1.799e-05	2.688e-10	1.6395e-05	1.0973	0.27252
3	157312028	159477890	321	47	2.0329e-05	3.4363e-10	1.8537e-05	1.0966	0.2728
22	37570269	39307894	357	50	2.5564e-05	5.4352e-10	2.3314e-05	1.0965	0.27285
3	113947863	115447080	243	47	-2.2568e-05	4.2893e-10	2.0711e-05	-1.0897	0.27585
2	161769733	163503551	211	28	2.0198e-05	3.4646e-10	1.8613e-05	1.0851	0.27786
1	204681068	206073265	361	50	3.0425e-05	7.879e-10	2.807e-05	1.0839	0.2784
7	149840658	150711505	204	31	2.4553e-05	5.1342e-10	2.2659e-05	1.0836	0.27854
4	25609322	27343722	333	50	2.3723e-05	4.797e-10	2.1902e-05	1.0831	0.27875
3	167117429	168580960	202	31	-2.0454e-05	3.5703e-10	1.8895e-05	-1.0825	0.27903
18	57630483	59020751	254	41	2.8196e-05	6.8303e-10	2.6135e-05	1.0789	0.28065
1	144977494	148361253	264	37	2.1925e-05	4.1696e-10	2.042e-05	1.0737	0.28296
8	1044217	1163245	34	8	-9.1146e-06	7.2147e-11	8.4939e-06	-1.0731	0.28324
16	75977954	77523678	415	50	2.5901e-05	5.8611e-10	2.421e-05	1.0699	0.28468
12	6419753	8377536	94	21	1.4997e-05	1.9738e-10	1.4049e-05	1.0675	0.28577
4	136566407	138541971	339	50	2.2364e-05	4.3925e-10	2.0958e-05	1.0671	0.28594
1	203334734	204681068	314	50	2.3933e-05	5.0395e-10	2.2449e-05	1.0661	0.28637
8	89085481	90638162	220	28	1.707e-05	2.58e-10	1.6062e-05	1.0627	0.2879
10	3352699	4572274	379	50	2.4541e-05	5.3331e-10	2.3094e-05	1.0627	0.28793
3	2992120	4431647	465	50	2.5867e-05	5.9262e-10	2.4344e-05	1.0626	0.28797
2	69139564	70755198	306	41	2.0881e-05	3.8628e-10	1.9654e-05	1.0624	0.28804
2	130658085	133042784	136	27	1.4356e-05	1.8476e-10	1.3593e-05	1.0562	0.29089
7	2062398	2772227	158	32	2.19e-05	4.3175e-10	2.0779e-05	1.054	0.2919
9	82590928	84211233	389	50	2.4743e-05	5.5112e-10	2.3476e-05	1.054	0.2919
15	37456502	38530777	197	35	2.1026e-05	4.0193e-10	2.0048e-05	1.0488	0.29429
20	15958359	17487232	561	50	2.6677e-05	6.4896e-10	2.5475e-05	1.0472	0.29501
9	9166403	10879253	478	50	2.6179e-05	6.2855e-10	2.5071e-05	1.0442	0.2964
16	9799419	10426032	228	32	-1.7901e-05	2.9484e-10	1.7171e-05	-1.0425	0.29718
16	4001196	5118345	245	46	2.4351e-05	5.4641e-10	2.3375e-05	1.0418	0.29753
13	55817131	57554217	178	19	-1.5228e-05	2.146e-10	1.4649e-05	-1.0395	0.29857
3	181511166	183769683	380	50	-2.4905e-05	5.7621e-10	2.4004e-05	-1.0375	0.2995
1	219590571	221858231	458	50	3.0216e-05	8.4986e-10	2.9152e-05	1.0365	0.29998
4	189693511	191043594	203	41	1.6812e-05	2.6407e-10	1.625e-05	1.0345	0.30088
3	41064528	42540002	278	39	1.9752e-05	3.6571e-10	1.9123e-05	1.0329	0.30167
6	11790816	13209388	331	50	2.1009e-05	4.1512e-10	2.0375e-05	1.0311	0.30249
20	56447959	58406572	551	50	3.0775e-05	8.9228e-10	2.9871e-05	1.0303	0.30289
2	146445570	147277162	113	13	1.2541e-05	1.4853e-10	1.2187e-05	1.029	0.30346
18	56530220	57630483	337	50	2.4583e-05	5.7414e-10	2.3961e-05	1.0259	0.30492
9	31310383	32019368	127	20	-1.5018e-05	2.1568e-10	1.4686e-05	-1.0226	0.3065
1	170557776	173097907	563	50	2.5741e-05	6.3607e-10	2.522e-05	1.0206	0.30743
16	87647349	89041165	278	50	2.1502e-05	4.4476e-10	2.1089e-05	1.0196	0.30793
3	186890344	188856214	447	50	2.9021e-05	8.1244e-10	2.8503e-05	1.0182	0.30859
21	47492226	48119752	163	22	1.9622e-05	3.7303e-10	1.9314e-05	1.0159	0.30966
2	60292000	62429044	346	49	-3.0762e-05	9.1845e-10	3.0306e-05	-1.0151	0.31008
3	22204244	23804865	314	48	-2.9603e-05	8.5212e-10	2.9191e-05	-1.0141	0.31054
5	168525318	169505664	260	46	1.8745e-05	3.4174e-10	1.8486e-05	1.014	0.31059
1	46899501	48002576	194	27	1.6924e-05	2.7936e-10	1.6714e-05	1.0126	0.31127
17	45876022	47517400	321	45	2.7785e-05	7.5586e-10	2.7493e-05	1.0106	0.31219
8	28162392	29327896	228	38	1.6948e-05	2.8159e-10	1.6781e-05	1.01	0.31251
15	50008043	51677560	360	43	2.0735e-05	4.2353e-10	2.058e-05	1.0075	0.31368
7	135591083	136876562	224	39	-1.6175e-05	2.578e-10	1.6056e-05	-1.0074	0.31374
5	8446336	9718832	363	50	2.2381e-05	4.9453e-10	2.2238e-05	1.0064	0.31421
3	77508835	79024541	253	40	-2.139e-05	4.5727e-10	2.1384e-05	-1.0003	0.31717
17	76263413	77298636	287	50	2.3986e-05	5.753e-10	2.3985e-05	1	0.3173
14	53997831	55233681	260	50	1.9905e-05	3.9632e-10	1.9908e-05	0.99984	0.31739
18	5834180	7090485	339	50	2.3218e-05	5.4137e-10	2.3267e-05	0.99789	0.31834
16	81772536	82747728	324	50	2.1447e-05	4.6354e-10	2.153e-05	0.99613	0.31919
1	115880593	118839067	505	50	-2.8868e-05	8.4772e-10	2.9116e-05	-0.99148	0.32145
2	105125034	106210058	249	48	2.1823e-05	4.8886e-10	2.211e-05	0.98703	0.32363
9	38641599	65472190	51	15	8.9436e-06	8.221e-11	9.067e-06	0.98639	0.32394
3	115447080	116800153	315	48	1.8689e-05	3.6077e-10	1.8994e-05	0.98395	0.32514
11	13373124	15742552	445	50	2.3751e-05	5.8389e-10	2.4164e-05	0.98292	0.32565
17	67858770	69387817	370	50	2.3505e-05	5.7357e-10	2.3949e-05	0.98144	0.32638
7	5854526	6573857	96	19	1.1034e-05	1.265e-10	1.1247e-05	0.98104	0.32658
12	5321472	6419753	331	50	1.9266e-05	3.8635e-10	1.9656e-05	0.98017	0.327
14	77229472	78561945	386	50	2.3782e-05	5.9171e-10	2.4325e-05	0.97765	0.32825
8	73817199	75445064	347	50	2.1259e-05	4.7311e-10	2.1751e-05	0.97738	0.32838
1	221858231	222230220	92	13	1.1067e-05	1.2897e-10	1.1357e-05	0.97448	0.32982
15	35083251	37456502	520	50	2.6555e-05	7.4342e-10	2.7266e-05	0.97393	0.33009
11	121175943	122591910	282	50	2.1276e-05	4.7847e-10	2.1874e-05	0.97265	0.33073
11	89208936	90966490	231	27	1.6433e-05	2.8547e-10	1.6896e-05	0.97261	0.33075
2	152486782	154005056	276	37	-1.7979e-05	3.4179e-10	1.8487e-05	-0.97251	0.3308
14	80186579	81579714	281	44	1.8542e-05	3.6584e-10	1.9127e-05	0.96941	0.33234
5	58524622	60935907	384	48	2.1145e-05	4.7818e-10	2.1867e-05	0.96695	0.33357
7	68234074	69085364	146	29	1.513e-05	2.4583e-10	1.5679e-05	0.965	0.33455
4	146178187	148521873	349	50	2.1229e-05	4.8573e-10	2.2039e-05	0.96326	0.33542
1	154770403	156336133	218	32	1.9589e-05	4.1387e-10	2.0344e-05	0.96287	0.33561
2	218395480	220454551	401	50	2.2808e-05	5.6389e-10	2.3746e-05	0.96047	0.33682
10	104380410	106695048	458	50	2.5829e-05	7.2408e-10	2.6909e-05	0.9599	0.33711
15	88369943	90475551	418	50	-2.8751e-05	8.9869e-10	2.9978e-05	-0.95906	0.33753
8	2042942	2573279	149	30	1.5245e-05	2.5331e-10	1.5916e-05	0.95784	0.33814
11	130342575	131074612	223	41	1.7604e-05	3.4076e-10	1.846e-05	0.95365	0.34026
3	106982811	109522395	453	50	2.2819e-05	5.7296e-10	2.3937e-05	0.95332	0.34043
11	12564229	13373124	225	37	1.7917e-05	3.5345e-10	1.88e-05	0.95302	0.34058
8	10463197	11278998	226	28	2.0849e-05	4.832e-10	2.1982e-05	0.94846	0.3429
10	80876749	82414679	308	50	2.8574e-05	9.115e-10	3.0191e-05	0.94644	0.34393
13	106247554	106750000	164	33	1.3114e-05	1.9249e-10	1.3874e-05	0.94523	0.34454
5	43983499	50163398	279	25	-1.9849e-05	4.422e-10	2.1029e-05	-0.94391	0.34522
2	110572432	113921856	511	50	2.6242e-05	7.7826e-10	2.7897e-05	0.94065	0.34688
17	18856320	21290357	228	36	-1.6901e-05	3.2373e-10	1.7992e-05	-0.93934	0.34756
16	10426032	11520161	281	48	1.9813e-05	4.4718e-10	2.1147e-05	0.93692	0.3488
1	68477895	69687616	218	39	-1.5232e-05	2.6517e-10	1.6284e-05	-0.93539	0.34959
11	49866050	54695473	109	7	-1.3141e-05	1.9774e-10	1.4062e-05	-0.93452	0.35003
17	21290357	27334244	345	50	1.9743e-05	4.4657e-10	2.1132e-05	0.93425	0.35018
10	115328432	116421406	281	50	-1.8862e-05	4.0831e-10	2.0207e-05	-0.93344	0.35059
11	44693799	47006137	435	50	2.4837e-05	7.1032e-10	2.6652e-05	0.93189	0.35139
2	56203345	57429100	230	33	1.7949e-05	3.7146e-10	1.9273e-05	0.93129	0.3517
20	18972203	20959710	521	50	2.3968e-05	6.6309e-10	2.5751e-05	0.93077	0.35197
1	210787750	212842330	393	50	2.3569e-05	6.4231e-10	2.5344e-05	0.92998	0.35238
19	14486347	15648610	250	50	-1.7373e-05	3.5143e-10	1.8747e-05	-0.9267	0.35408
1	178944309	178954470	2	1	-4.1122e-06	1.9839e-11	4.4541e-06	-0.92324	0.35588
4	3846040	4684116	155	27	1.3412e-05	2.1166e-10	1.4549e-05	0.92185	0.3566
9	32019368	33578334	364	50	1.9324e-05	4.4193e-10	2.1022e-05	0.91923	0.35797
7	113712387	116780178	403	50	2.1799e-05	5.6274e-10	2.3722e-05	0.91893	0.35813
4	167018858	167852917	117	19	-1.2464e-05	1.8496e-10	1.36e-05	-0.9165	0.3594
9	134127888	135298842	277	45	1.8299e-05	3.9909e-10	1.9977e-05	0.91597	0.35968
11	55082657	58457495	668	50	2.4395e-05	7.1265e-10	2.6696e-05	0.91384	0.3608
5	90422654	91840542	152	27	1.2409e-05	1.845e-10	1.3583e-05	0.91359	0.36093
1	49894177	51713726	175	20	1.7002e-05	3.4743e-10	1.8639e-05	0.91215	0.36169
9	12276489	14836363	679	50	2.5605e-05	7.8992e-10	2.8105e-05	0.91104	0.36227
9	79471208	81079055	321	50	1.9219e-05	4.4506e-10	2.1096e-05	0.911	0.36229
8	17387876	17836399	158	27	1.5922e-05	3.0596e-10	1.7492e-05	0.91027	0.36268
9	133223217	134127888	198	44	1.6251e-05	3.1913e-10	1.7864e-05	0.90968	0.36299
3	36486842	38356116	338	50	1.9381e-05	4.5586e-10	2.1351e-05	0.90772	0.36403
2	135158578	137042794	235	29	1.5158e-05	2.7926e-10	1.6711e-05	0.90709	0.36436
1	181144121	182755356	372	50	1.9226e-05	4.4968e-10	2.1206e-05	0.90666	0.36459
8	56956383	59068651	401	50	1.9929e-05	4.8349e-10	2.1988e-05	0.90635	0.36475
19	30727954	32746520	367	50	2.0973e-05	5.3565e-10	2.3144e-05	0.9062	0.36483
19	2098396	3019660	174	45	1.6682e-05	3.3895e-10	1.8411e-05	0.90612	0.36487
19	54602362	55728080	233	50	1.6852e-05	3.476e-10	1.8644e-05	0.90386	0.36607
13	60854778	61591949	181	29	-1.4728e-05	2.6844e-10	1.6384e-05	-0.8989	0.3687
4	53877433	55429556	311	45	1.9099e-05	4.5256e-10	2.1274e-05	0.8978	0.36929
4	60741087	62371763	252	42	1.5193e-05	2.8755e-10	1.6957e-05	0.89596	0.37028
14	98341162	99138532	219	36	-1.5056e-05	2.8268e-10	1.6813e-05	-0.8955	0.37052
2	47318772	48213001	172	40	-1.4579e-05	2.6711e-10	1.6343e-05	-0.89206	0.37236
9	117921960	121321537	905	50	2.5166e-05	7.9592e-10	2.8212e-05	0.89204	0.37237
8	139254830	140725643	449	50	-2.0552e-05	5.3179e-10	2.306e-05	-0.89122	0.37281
2	167355970	169968236	469	50	-2.1958e-05	6.0958e-10	2.469e-05	-0.88935	0.37382
1	199239884	200137649	194	28	-1.4673e-05	2.7249e-10	1.6507e-05	-0.8889	0.37406
8	40703337	41721454	227	42	-2.6912e-05	9.2143e-10	3.0355e-05	-0.88657	0.37531
5	50163398	52134622	311	46	2.1995e-05	6.1562e-10	2.4812e-05	0.88648	0.37536
9	94167203	96671698	488	50	2.2098e-05	6.2481e-10	2.4996e-05	0.88407	0.37666
4	15927009	17383322	413	50	-2.0345e-05	5.3046e-10	2.3032e-05	-0.88333	0.37706
10	23175132	25578596	436	50	2.0913e-05	5.6282e-10	2.3724e-05	0.88151	0.37804
18	55213838	56530220	332	50	2.0375e-05	5.3456e-10	2.3121e-05	0.88123	0.37819
11	87430235	89208936	351	50	1.8839e-05	4.5717e-10	2.1381e-05	0.8811	0.37826
4	68059497	68854765	135	25	1.1826e-05	1.8036e-10	1.343e-05	0.88054	0.37857
1	102041016	102898745	167	27	1.1869e-05	1.8191e-10	1.3487e-05	0.88001	0.37885
20	49239658	52472549	753	50	2.5082e-05	8.1541e-10	2.8555e-05	0.87838	0.37974
2	237449032	238760981	325	50	1.8258e-05	4.3579e-10	2.0876e-05	0.87463	0.38177
8	59728100	62329099	462	50	2.2194e-05	6.4388e-10	2.5375e-05	0.87464	0.38177
11	94242260	95726041	356	50	1.9732e-05	5.1227e-10	2.2633e-05	0.87182	0.38331
4	86930609	87534648	80	13	-9.3285e-06	1.1465e-10	1.0708e-05	-0.8712	0.38364
11	134205993	134946452	245	50	-1.6939e-05	3.7905e-10	1.9469e-05	-0.87006	0.38427
7	44763828	45952922	220	36	-1.7498e-05	4.0571e-10	2.0142e-05	-0.86872	0.385
18	31780067	33861964	337	50	1.7562e-05	4.1063e-10	2.0264e-05	0.86667	0.38612
4	184929455	186909090	517	50	-2.6038e-05	9.1092e-10	3.0181e-05	-0.86271	0.3883
9	76973081	78900183	460	50	2.0734e-05	5.804e-10	2.4092e-05	0.86065	0.38943
20	40585689	41615460	328	50	1.7451e-05	4.1162e-10	2.0288e-05	0.86014	0.38971
4	87534648	89238028	365	50	-1.8518e-05	4.6403e-10	2.1541e-05	-0.85966	0.38998
17	12534769	13180372	175	39	-1.3406e-05	2.4372e-10	1.5611e-05	-0.85871	0.3905
4	105305294	107501305	347	46	1.8904e-05	4.8869e-10	2.2106e-05	0.85512	0.39249
11	74412351	76797209	463	50	-2.3338e-05	7.4539e-10	2.7302e-05	-0.8548	0.39266
10	35109355	36572508	282	41	-1.5797e-05	3.4309e-10	1.8523e-05	-0.85286	0.39374
15	73628714	76398624	381	50	2.3486e-05	7.6326e-10	2.7627e-05	0.8501	0.39527
1	27401867	30161881	376	50	1.8495e-05	4.7337e-10	2.1757e-05	0.85005	0.3953
11	111114397	112459488	252	33	1.3806e-05	2.6456e-10	1.6265e-05	0.84884	0.39597
10	119523934	120591353	256	48	1.5969e-05	3.5666e-10	1.8885e-05	0.84558	0.39779
3	47727212	49316972	163	13	-1.315e-05	2.4187e-10	1.5552e-05	-0.84555	0.3978
9	101592859	104624437	573	50	2.1469e-05	6.4723e-10	2.5441e-05	0.8439	0.39873
7	49212278	51675322	558	50	2.3626e-05	7.8527e-10	2.8023e-05	0.84311	0.39917
15	86652905	88369943	424	50	2.0987e-05	6.2167e-10	2.4933e-05	0.84172	0.39995
14	85746319	86647002	173	26	-1.3455e-05	2.556e-10	1.5988e-05	-0.84162	0.4
10	67549615	69900148	539	50	2.0117e-05	5.7197e-10	2.3916e-05	0.84114	0.40027
2	195861164	196447456	90	16	9.9976e-06	1.4176e-10	1.1906e-05	0.83968	0.40109
7	1353067	2062398	90	17	1.4871e-05	3.1473e-10	1.7741e-05	0.83824	0.4019
7	126869221	128778386	346	47	1.7076e-05	4.1601e-10	2.0396e-05	0.83722	0.40247
4	45189157	47411896	286	40	1.8763e-05	5.0445e-10	2.246e-05	0.83542	0.40348
15	51677560	53069096	232	29	-1.7462e-05	4.3782e-10	2.0924e-05	-0.83452	0.40399
3	16282442	17891118	270	39	1.5215e-05	3.3301e-10	1.8249e-05	0.83376	0.40442
18	39892648	42922106	586	50	2.4264e-05	8.4881e-10	2.9134e-05	0.83283	0.40494
3	139954597	141339097	267	39	1.7401e-05	4.3711e-10	2.0907e-05	0.83231	0.40523
6	9020026	10540317	348	50	1.7408e-05	4.3818e-10	2.0933e-05	0.83164	0.40561
15	65104668	67094767	376	50	2.1897e-05	6.9594e-10	2.6381e-05	0.83004	0.40652
17	4696261	5741334	267	39	-1.7127e-05	4.2632e-10	2.0647e-05	-0.82952	0.40681
9	92528698	94167203	392	50	1.764e-05	4.5387e-10	2.1304e-05	0.82802	0.40766
14	32383265	34846251	731	50	2.257e-05	7.5073e-10	2.7399e-05	0.82375	0.41008
7	11299198	12635461	420	50	2.0252e-05	6.0445e-10	2.4585e-05	0.82372	0.4101
8	9154694	9640787	134	17	1.5406e-05	3.5049e-10	1.8721e-05	0.8229	0.41057
16	55903774	57664330	398	50	1.9492e-05	5.6303e-10	2.3728e-05	0.82149	0.41137
7	79888069	82022686	394	50	1.8035e-05	4.836e-10	2.1991e-05	0.82013	0.41214
20	20959710	22491456	227	31	1.5998e-05	3.8075e-10	1.9513e-05	0.81989	0.41228
14	99138532	101534307	559	50	-2.3315e-05	8.0888e-10	2.8441e-05	-0.81977	0.41235
18	912486	1942911	235	42	1.5549e-05	3.6204e-10	1.9027e-05	0.81721	0.41381
3	173477285	175116539	364	50	1.8392e-05	5.1117e-10	2.2609e-05	0.81347	0.41595
10	100241302	100668400	87	10	-9.0505e-06	1.2396e-10	1.1134e-05	-0.8129	0.41628
15	30165568	31591821	190	38	1.3403e-05	2.7206e-10	1.6494e-05	0.8126	0.41645
18	27866478	30264066	534	50	1.9887e-05	5.9943e-10	2.4483e-05	0.81228	0.41663
7	96073508	97099570	197	35	1.2321e-05	2.3055e-10	1.5184e-05	0.81147	0.4171
13	71526791	73934089	484	50	-2.079e-05	6.576e-10	2.5644e-05	-0.81072	0.41753
9	86938196	88109333	287	47	-1.4646e-05	3.2778e-10	1.8105e-05	-0.80897	0.41853
19	36469295	37527033	156	17	1.134e-05	1.9664e-10	1.4023e-05	0.80868	0.4187
4	77130707	79093979	429	50	-1.8598e-05	5.3069e-10	2.3037e-05	-0.80733	0.41947
15	63215222	65104668	296	40	1.9143e-05	5.6255e-10	2.3718e-05	0.80709	0.41962
11	35502605	37116815	419	50	1.7965e-05	4.9655e-10	2.2283e-05	0.80622	0.42012
5	97315601	99260992	293	38	1.5551e-05	3.7342e-10	1.9324e-05	0.80474	0.42097
18	66125817	67175820	188	34	1.235e-05	2.3567e-10	1.5351e-05	0.80448	0.42112
9	115693145	117019801	400	50	1.8494e-05	5.3378e-10	2.3104e-05	0.80046	0.42344
6	26791233	28017819	156	15	1.1306e-05	1.9969e-10	1.4131e-05	0.80008	0.42366
2	151731462	152486782	156	22	-1.2238e-05	2.3435e-10	1.5308e-05	-0.79945	0.42403
22	49824534	51243298	279	50	1.7862e-05	4.9964e-10	2.2353e-05	0.79912	0.42422
18	74813815	75976317	316	50	1.4577e-05	3.3343e-10	1.826e-05	0.79832	0.42469
7	13884202	15143657	320	50	2.9121e-05	1.3317e-09	3.6493e-05	0.79801	0.42486
19	46102697	47150082	195	43	2.0568e-05	6.6584e-10	2.5804e-05	0.79707	0.42541
11	109866116	111114397	274	39	1.5851e-05	3.955e-10	1.9887e-05	0.79706	0.42542
13	51591091	53339622	266	43	1.3579e-05	2.9117e-10	1.7064e-05	0.7958	0.42615
8	79132861	81956395	455	50	2.0469e-05	6.6178e-10	2.5725e-05	0.7957	0.42621
10	18537267	19716878	311	44	1.4808e-05	3.4741e-10	1.8639e-05	0.79445	0.42693
1	86454751	88128631	370	50	1.5857e-05	3.988e-10	1.997e-05	0.79404	0.42717
8	130381139	131639625	273	43	1.3682e-05	2.9761e-10	1.7251e-05	0.7931	0.42772
15	99244059	100636847	331	50	1.8209e-05	5.3211e-10	2.3067e-05	0.78937	0.4299
5	166847740	168525318	445	50	1.9896e-05	6.3555e-10	2.521e-05	0.7892	0.42999
11	42310003	44693799	574	50	2.2634e-05	8.2385e-10	2.8703e-05	0.78856	0.43037
11	78355058	80722373	600	50	2.1044e-05	7.1589e-10	2.6756e-05	0.78651	0.43157
3	51832015	54081390	380	45	1.919e-05	5.9815e-10	2.4457e-05	0.78464	0.43267
8	95005527	96534806	329	50	2.1029e-05	7.1907e-10	2.6816e-05	0.78421	0.43292
7	93966601	96073508	388	50	1.8175e-05	5.426e-10	2.3294e-05	0.78025	0.43524
19	23467746	28557893	207	24	1.1016e-05	1.9985e-10	1.4137e-05	0.77923	0.43585
16	68841363	71054028	238	29	1.9019e-05	5.96e-10	2.4413e-05	0.77905	0.43595
1	235819436	237555628	462	50	1.921e-05	6.0972e-10	2.4693e-05	0.77798	0.43658
14	21589402	23018665	430	50	1.9171e-05	6.0846e-10	2.4667e-05	0.77718	0.43705
11	54695473	55082657	11	3	4.9555e-06	4.0743e-11	6.383e-06	0.77636	0.43754
1	4380811	5913893	548	50	1.9515e-05	6.3615e-10	2.5222e-05	0.77374	0.43908
6	2458936	3573593	356	50	1.6545e-05	4.5742e-10	2.1387e-05	0.77356	0.43919
8	25483454	26682525	355	50	1.8707e-05	5.8618e-10	2.4211e-05	0.77264	0.43974
10	25578596	26888684	315	45	-1.4427e-05	3.487e-10	1.8674e-05	-0.77261	0.43976
4	178991910	180122043	190	38	-1.2162e-05	2.4875e-10	1.5772e-05	-0.77114	0.44062
17	36809344	38877404	291	47	1.6261e-05	4.496e-10	2.1204e-05	0.76689	0.44315
1	97885249	99800604	368	50	1.7127e-05	4.9992e-10	2.2359e-05	0.76599	0.44368
13	85610916	88559882	461	50	1.7305e-05	5.1138e-10	2.2614e-05	0.76524	0.44413
18	63463402	64252801	166	19	1.0676e-05	1.9503e-10	1.3965e-05	0.76447	0.44459
18	11905440	14440799	487	50	1.9592e-05	6.5954e-10	2.5682e-05	0.76289	0.44553
2	107408267	108429177	209	33	1.2391e-05	2.6416e-10	1.6253e-05	0.76239	0.44583
10	108726686	110317705	395	50	1.6643e-05	4.7743e-10	2.185e-05	0.76171	0.44623
8	101620958	104123306	581	50	2.1844e-05	8.2872e-10	2.8788e-05	0.75879	0.44798
7	107780178	109647594	308	44	1.505e-05	3.9403e-10	1.985e-05	0.75818	0.44834
4	22319347	24135529	321	50	-1.4744e-05	3.7902e-10	1.9468e-05	-0.75735	0.44884
11	98705065	100417169	431	50	1.865e-05	6.0664e-10	2.463e-05	0.75719	0.44894
3	65273538	66270447	173	39	1.2856e-05	2.8883e-10	1.6995e-05	0.75644	0.44938
19	80840	610729	75	18	9.9034e-06	1.7178e-10	1.3107e-05	0.7556	0.44989
1	83991748	84844495	179	27	-1.1268e-05	2.2243e-10	1.4914e-05	-0.75553	0.44993
2	191973357	195861164	444	50	1.8057e-05	5.7257e-10	2.3928e-05	0.75464	0.45047
2	177363636	178553183	262	37	1.2975e-05	2.9603e-10	1.7206e-05	0.75413	0.45077
17	80034408	81194908	206	31	1.3062e-05	3.012e-10	1.7355e-05	0.75261	0.45169
2	142518602	144519484	379	50	1.707e-05	5.1511e-10	2.2696e-05	0.7521	0.45199
5	61672995	63218987	278	35	1.4241e-05	3.5881e-10	1.8942e-05	0.75179	0.45218
1	5913893	7247335	271	41	1.6588e-05	4.9272e-10	2.2197e-05	0.74729	0.45489
2	173138905	175588929	500	50	-1.9111e-05	6.5555e-10	2.5604e-05	-0.74643	0.45541
4	127275477	127830293	88	15	7.9604e-06	1.1478e-10	1.0713e-05	0.74303	0.45746
10	31907519	33707968	378	48	1.4753e-05	3.9442e-10	1.986e-05	0.74283	0.45759
20	31614823	32813441	178	22	1.677e-05	5.0988e-10	2.258e-05	0.74268	0.45768
19	6684885	8347513	335	50	1.8521e-05	6.2489e-10	2.4998e-05	0.74089	0.45876
7	134307596	135591083	283	47	1.3365e-05	3.2552e-10	1.8042e-05	0.74079	0.45882
1	222230220	224938520	446	50	1.8302e-05	6.1069e-10	2.4712e-05	0.74061	0.45893
17	1172399	1928731	157	35	1.2977e-05	3.0709e-10	1.7524e-05	0.74054	0.45897
17	34469036	36809344	316	50	2.3664e-05	1.0211e-09	3.1955e-05	0.74054	0.45897
5	144943354	147181998	441	50	1.7174e-05	5.4089e-10	2.3257e-05	0.73846	0.46023
4	89238028	90231564	205	34	-1.4797e-05	4.0166e-10	2.0041e-05	-0.73834	0.4603
5	63968304	65911286	353	50	1.5114e-05	4.2015e-10	2.0497e-05	0.73734	0.46092
8	20060856	21661737	435	50	1.7656e-05	5.7348e-10	2.3947e-05	0.73726	0.46096
2	70755198	73174848	475	50	-1.7563e-05	5.6882e-10	2.385e-05	-0.73639	0.46149
2	208645399	209941529	183	30	1.2711e-05	2.9866e-10	1.7282e-05	0.73553	0.46202
14	81579714	83138097	269	48	1.4453e-05	3.8732e-10	1.968e-05	0.73436	0.46273
15	100636847	101552694	255	50	1.2901e-05	3.0991e-10	1.7604e-05	0.73284	0.46366
9	36743283	38641599	466	50	1.7721e-05	5.8497e-10	2.4186e-05	0.73269	0.46375
7	100196651	101199253	174	31	-1.3197e-05	3.2512e-10	1.8031e-05	-0.73193	0.46421
9	10023	1079707	330	50	1.7055e-05	5.4605e-10	2.3368e-05	0.72987	0.46547
16	86815411	87647349	220	44	1.2996e-05	3.1731e-10	1.7813e-05	0.72955	0.46567
3	161524504	163253205	298	37	1.3166e-05	3.2574e-10	1.8048e-05	0.72947	0.46571
11	28481593	30141357	255	37	1.549e-05	4.5153e-10	2.1249e-05	0.72895	0.46603
15	59694116	61265836	385	50	1.6138e-05	4.9128e-10	2.2165e-05	0.7281	0.46655
3	128194861	130244735	264	34	1.4655e-05	4.0659e-10	2.0164e-05	0.7268	0.46735
10	78706814	80876749	610	50	2.0402e-05	7.8879e-10	2.8085e-05	0.72642	0.46758
2	185280173	189882065	572	50	1.8142e-05	6.247e-10	2.4994e-05	0.72585	0.46793
3	144410816	145664619	233	36	1.0583e-05	2.128e-10	1.4588e-05	0.72551	0.46814
1	196176201	197311514	124	14	9.3023e-06	1.6455e-10	1.2828e-05	0.72517	0.46835
9	121321537	122260297	217	36	1.3247e-05	3.351e-10	1.8306e-05	0.72363	0.46929
5	13464832	14757804	343	50	-1.7182e-05	5.6395e-10	2.3748e-05	-0.72353	0.46935
8	84225589	85955619	220	31	1.264e-05	3.0603e-10	1.7494e-05	0.72256	0.46995
3	19125144	20091348	120	18	8.9563e-06	1.5377e-10	1.24e-05	0.72226	0.47013
8	131639625	133351144	440	50	1.6115e-05	5.0091e-10	2.2381e-05	0.72003	0.4715
3	79024541	81427310	320	33	1.3655e-05	3.6164e-10	1.9017e-05	0.71804	0.47273
10	62659679	63341695	104	14	7.8895e-06	1.2094e-10	1.0997e-05	0.7174	0.47313
8	1163245	2042942	282	50	1.4044e-05	3.8477e-10	1.9616e-05	0.71597	0.47401
14	46749130	48573586	330	46	1.5824e-05	4.8873e-10	2.2107e-05	0.71577	0.47414
5	77623332	79393144	358	50	1.7556e-05	6.0287e-10	2.4553e-05	0.715	0.47461
6	6785207	7808936	295	50	1.8727e-05	6.8708e-10	2.6212e-05	0.71444	0.47495
7	154964730	156065250	296	50	1.4102e-05	3.9098e-10	1.9773e-05	0.7132	0.47572
4	56547644	58935008	542	50	-1.8335e-05	6.6362e-10	2.5761e-05	-0.71175	0.47662
7	33555768	36213538	645	50	1.8506e-05	6.7652e-10	2.601e-05	0.7115	0.47678
13	98938919	100574095	451	50	-1.7126e-05	5.7999e-10	2.4083e-05	-0.71112	0.47701
13	80585676	82581814	368	50	2.2388e-05	9.9376e-10	3.1524e-05	0.7102	0.47758
16	60745694	62229849	183	29	1.0011e-05	1.9917e-10	1.4113e-05	0.70935	0.47811
14	95750867	96262415	227	45	1.2549e-05	3.1428e-10	1.7728e-05	0.70784	0.47904
6	21684065	22748307	296	50	1.4672e-05	4.3023e-10	2.0742e-05	0.70735	0.47935
4	97540703	99424067	234	26	-1.0776e-05	2.3408e-10	1.53e-05	-0.70432	0.48123
1	153180829	154770403	304	46	-1.4939e-05	4.5125e-10	2.1243e-05	-0.70327	0.48189
17	1928731	3702312	392	50	1.6828e-05	5.7308e-10	2.3939e-05	0.70294	0.4821
8	116096495	119685457	655	50	2.5965e-05	1.3682e-09	3.699e-05	0.70195	0.48271
5	71240456	73759326	568	50	1.8735e-05	7.124e-10	2.6691e-05	0.70193	0.48272
4	115666246	117276929	212	28	1.0261e-05	2.1395e-10	1.4627e-05	0.70148	0.483
16	80297374	81772536	445	50	1.9421e-05	7.7063e-10	2.776e-05	0.6996	0.48418
10	55103572	57031140	428	50	1.6617e-05	5.6447e-10	2.3759e-05	0.69942	0.48429
2	62429044	64625913	350	45	1.6797e-05	5.7701e-10	2.4021e-05	0.69927	0.48438
8	7153079	9154694	331	48	1.6916e-05	5.8704e-10	2.4229e-05	0.69817	0.48507
2	12419150	14335308	340	50	-1.4033e-05	4.0619e-10	2.0154e-05	-0.69628	0.48625
7	140235210	141226557	169	24	1.2004e-05	2.9737e-10	1.7244e-05	0.69611	0.48636
9	138938978	139500342	83	21	1.5026e-05	4.6793e-10	2.1632e-05	0.69464	0.48728
8	121201700	124861459	764	50	-1.8779e-05	7.3193e-10	2.7054e-05	-0.69414	0.4876
15	42776399	44198049	170	15	1.1573e-05	2.783e-10	1.6682e-05	0.69372	0.48786
10	57031140	57662146	117	17	7.1197e-06	1.0563e-10	1.0278e-05	0.69275	0.48847
11	1213590	3665481	542	50	2.7642e-05	1.5954e-09	3.9942e-05	0.69206	0.4889
4	10699152	12323034	381	50	1.5254e-05	4.8607e-10	2.2047e-05	0.69186	0.48902
16	14464002	16154060	204	33	1.2999e-05	3.53e-10	1.8788e-05	0.69188	0.48902
1	58865399	59890409	245	39	1.1763e-05	2.8911e-10	1.7003e-05	0.69183	0.48904
9	109298754	110695062	351	50	1.5066e-05	4.7451e-10	2.1783e-05	0.69163	0.48917
11	108437037	109866116	187	28	-1.1539e-05	2.8028e-10	1.6742e-05	-0.68924	0.49067
19	5811852	6684885	157	35	9.6963e-06	1.9845e-10	1.4087e-05	0.6883	0.49127
2	178553183	181312739	554	50	1.7951e-05	6.8274e-10	2.6129e-05	0.68701	0.49208
2	116772470	118367466	228	29	1.0242e-05	2.235e-10	1.495e-05	0.68507	0.4933
15	80860978	84260468	540	50	1.8405e-05	7.2617e-10	2.6947e-05	0.68301	0.4946
5	22152073	23494324	230	32	1.1888e-05	3.0344e-10	1.742e-05	0.68246	0.49495
4	141084631	143443265	430	50	1.6105e-05	5.5689e-10	2.3599e-05	0.68244	0.49496
2	201576284	202818637	196	30	9.8916e-06	2.1018e-10	1.4498e-05	0.68229	0.49506
16	24136875	25986862	433	50	1.6994e-05	6.22e-10	2.494e-05	0.6814	0.49562
17	69387817	72672203	876	50	-1.814e-05	7.0883e-10	2.6624e-05	-0.68133	0.49566
1	178954470	181144121	427	50	1.7085e-05	6.3043e-10	2.5108e-05	0.68046	0.49621
1	81354191	83991748	598	50	-1.7989e-05	7.0561e-10	2.6563e-05	-0.67721	0.49827
14	89497643	91296860	431	50	1.7743e-05	6.8655e-10	2.6202e-05	0.67718	0.49829
2	235150987	236043550	269	50	1.1941e-05	3.1187e-10	1.766e-05	0.67617	0.49894
12	3677037	4417679	230	50	2.101e-05	9.7229e-10	3.1182e-05	0.67378	0.50045
1	208410364	210787750	576	50	1.9451e-05	8.3555e-10	2.8906e-05	0.67291	0.501
2	53508452	54685226	267	40	1.3107e-05	3.817e-10	1.9537e-05	0.67086	0.50231
4	7539692	8152235	229	48	-1.2349e-05	3.3999e-10	1.8439e-05	-0.66975	0.50302
12	1080331	2544786	304	50	1.476e-05	4.8612e-10	2.2048e-05	0.66944	0.50321
13	96087558	97519210	200	28	1.0954e-05	2.6818e-10	1.6376e-05	0.6689	0.50356
6	3573593	4617817	308	50	1.4197e-05	4.5116e-10	2.124e-05	0.6684	0.50388
5	60935907	61672995	132	19	8.8979e-06	1.7738e-10	1.3318e-05	0.66809	0.50408
15	98030910	99244059	342	50	1.4274e-05	4.5738e-10	2.1386e-05	0.66743	0.5045
16	27445755	29036613	234	35	1.241e-05	3.494e-10	1.8692e-05	0.66391	0.50675
15	24195127	25108590	147	25	7.7828e-06	1.3757e-10	1.1729e-05	0.66355	0.50698
4	90231564	91560677	204	34	1.1198e-05	2.8497e-10	1.6881e-05	0.66332	0.50713
1	230685255	232090252	377	50	1.4104e-05	4.5229e-10	2.1267e-05	0.66319	0.50721
11	26045753	27020461	213	32	1.1029e-05	2.7842e-10	1.6686e-05	0.66095	0.50864
21	29125226	31197025	392	50	-1.4294e-05	4.6771e-10	2.1627e-05	-0.66095	0.50865
11	95726041	97057058	286	50	1.2181e-05	3.397e-10	1.8431e-05	0.66087	0.50869
3	20091348	21643707	352	50	1.4177e-05	4.6035e-10	2.1456e-05	0.66077	0.50876
2	113921856	116772470	438	50	1.5037e-05	5.18e-10	2.276e-05	0.6607	0.50881
9	78900183	79471208	173	36	1.0664e-05	2.606e-10	1.6143e-05	0.66061	0.50886
4	62371763	64341001	253	42	1.2008e-05	3.3253e-10	1.8235e-05	0.65848	0.51023
9	90136246	92528698	557	50	1.7481e-05	7.0544e-10	2.656e-05	0.65816	0.51044
10	110317705	112561493	370	50	1.4918e-05	5.1461e-10	2.2685e-05	0.65761	0.51079
14	19002084	21589402	357	50	-1.3527e-05	4.2618e-10	2.0644e-05	-0.65526	0.5123
4	161826435	163243679	265	44	1.1149e-05	2.9038e-10	1.704e-05	0.65425	0.51295
4	17383322	18841874	240	37	-1.3897e-05	4.5144e-10	2.1247e-05	-0.65409	0.51306
11	123500117	124495528	272	35	1.0301e-05	2.4908e-10	1.5782e-05	0.65272	0.51394
5	80481471	82025648	303	47	-1.406e-05	4.6526e-10	2.157e-05	-0.65184	0.51451
2	106210058	107408267	259	47	1.1432e-05	3.0807e-10	1.7552e-05	0.65135	0.51482
3	110513770	112815699	435	50	-1.3837e-05	4.527e-10	2.1277e-05	-0.65034	0.51547
21	19480375	20962339	392	50	-1.3627e-05	4.3919e-10	2.0957e-05	-0.65023	0.51555
13	65200602	67844453	472	50	-1.6163e-05	6.2087e-10	2.4917e-05	-0.64868	0.51655
13	43101027	44901409	486	50	-1.5228e-05	5.528e-10	2.3512e-05	-0.64769	0.51718
3	133252173	135456906	528	50	-1.6133e-05	6.2057e-10	2.4911e-05	-0.64764	0.51722
18	37684367	39892648	442	50	1.5023e-05	5.4353e-10	2.3314e-05	0.64436	0.51934
16	11520161	12613098	240	42	1.1909e-05	3.417e-10	1.8485e-05	0.64427	0.5194
8	2573279	3392926	326	50	1.3696e-05	4.5656e-10	2.1367e-05	0.641	0.52153
1	32438685	34799758	412	50	1.5934e-05	6.1993e-10	2.4898e-05	0.63996	0.5222
2	102688765	103588215	255	30	-1.0405e-05	2.6452e-10	1.6264e-05	-0.63976	0.52233
16	74971503	75977954	145	24	1.6116e-05	6.3678e-10	2.5235e-05	0.63863	0.52306
17	61545589	63148128	166	26	1.2536e-05	3.8816e-10	1.9702e-05	0.63628	0.52459
4	27343722	27965868	120	22	8.337e-06	1.717e-10	1.3103e-05	0.63624	0.52462
5	19917716	22152073	276	40	1.0247e-05	2.6004e-10	1.6126e-05	0.63546	0.52513
13	113572488	115109853	274	49	1.2687e-05	4.0014e-10	2.0003e-05	0.63422	0.52594
3	6083183	7083387	260	50	1.1143e-05	3.0877e-10	1.7572e-05	0.63415	0.52598
10	134336329	134494673	20	5	-4.3206e-06	4.6699e-11	6.8337e-06	-0.63225	0.52722
5	79393144	80481471	259	44	1.1433e-05	3.2828e-10	1.8118e-05	0.63104	0.52802
22	44995308	46470495	422	50	1.4179e-05	5.0628e-10	2.2501e-05	0.63018	0.52858
17	43056905	45876022	264	38	1.3394e-05	4.5191e-10	2.1258e-05	0.63006	0.52866
7	128778386	130422414	294	49	1.3973e-05	4.9213e-10	2.2184e-05	0.62985	0.52879
7	144968289	146427960	221	33	-1.0037e-05	2.5413e-10	1.5942e-05	-0.6296	0.52895
7	147815318	149840658	396	50	1.5415e-05	6.0092e-10	2.4514e-05	0.62884	0.52945
3	120523055	121974097	238	29	-1.0922e-05	3.0235e-10	1.7388e-05	-0.62812	0.52992
5	180559933	180885156	24	6	3.7552e-06	3.576e-11	5.98e-06	0.62797	0.53002
5	113396285	114830370	324	42	1.2609e-05	4.0592e-10	2.0147e-05	0.62586	0.53141
1	212842330	214578266	333	50	1.9587e-05	9.8352e-10	3.1361e-05	0.62456	0.53226
5	153773088	155373505	337	50	1.2384e-05	3.9328e-10	1.9831e-05	0.62446	0.53232
20	58406572	59561724	303	50	1.1653e-05	3.5079e-10	1.8729e-05	0.62217	0.53383
1	166460517	169086324	693	50	1.5794e-05	6.4476e-10	2.5392e-05	0.62202	0.53393
8	46841315	50082470	260	28	-1.0115e-05	2.6457e-10	1.6266e-05	-0.62188	0.53402
7	25077259	25909555	265	47	1.1468e-05	3.4106e-10	1.8468e-05	0.62096	0.53463
2	124732250	125840921	235	36	1.0429e-05	2.8259e-10	1.681e-05	0.62037	0.53502
5	134777401	136376050	343	48	1.2224e-05	3.8872e-10	1.9716e-05	0.62003	0.53524
17	32912798	34469036	344	50	1.2538e-05	4.0913e-10	2.0227e-05	0.61987	0.53534
7	12635461	13884202	328	50	1.3681e-05	4.8736e-10	2.2076e-05	0.61973	0.53544
20	13689864	15958359	601	50	1.6291e-05	6.9555e-10	2.6373e-05	0.61769	0.53678
2	48213001	50022257	410	50	1.4976e-05	5.8927e-10	2.4275e-05	0.61692	0.53729
15	54508528	55136269	151	26	-8.8655e-06	2.0677e-10	1.4379e-05	-0.61654	0.53754
15	71922649	73628714	215	25	-1.0722e-05	3.0267e-10	1.7397e-05	-0.61632	0.53768
8	66489090	69863057	530	50	1.5606e-05	6.4272e-10	2.5352e-05	0.61558	0.53817
20	52472549	54055266	359	50	1.2859e-05	4.3733e-10	2.0913e-05	0.6149	0.53862
16	18643607	20150571	248	46	1.0687e-05	3.0277e-10	1.74e-05	0.61419	0.53909
3	1441779	2992120	496	50	1.508e-05	6.0756e-10	2.4649e-05	0.61181	0.54066
4	42213058	43965045	311	45	1.1552e-05	3.5816e-10	1.8925e-05	0.61041	0.54159
2	39031337	40281483	164	21	9.6611e-06	2.5085e-10	1.5838e-05	0.60999	0.54187
2	30463711	31550450	321	50	1.2567e-05	4.2502e-10	2.0616e-05	0.60958	0.54214
11	119215476	120766806	414	50	-1.4525e-05	5.7015e-10	2.3878e-05	-0.60829	0.54299
10	134494673	135523865	191	33	1.0311e-05	2.874e-10	1.6953e-05	0.60821	0.54305
5	73759326	75798866	373	50	-1.4881e-05	6.0057e-10	2.4507e-05	-0.60722	0.54371
7	141226557	142656310	268	42	-1.1982e-05	3.8983e-10	1.9744e-05	-0.60688	0.54393
11	92077144	93276157	222	32	-1.8927e-05	9.8102e-10	3.1321e-05	-0.60428	0.54566
9	8456299	9166403	229	43	1.092e-05	3.2693e-10	1.8081e-05	0.60393	0.54589
4	55429556	56547644	219	38	1.0681e-05	3.1286e-10	1.7688e-05	0.60387	0.54593
5	108633934	110821144	366	50	1.2915e-05	4.5905e-10	2.1425e-05	0.60281	0.54663
5	118608820	119669042	188	28	1.1189e-05	3.4457e-10	1.8563e-05	0.60276	0.54667
22	40545797	42690818	270	26	1.2238e-05	4.1272e-10	2.0316e-05	0.60238	0.54692
8	87411709	89085481	270	41	-1.2413e-05	4.2581e-10	2.0635e-05	-0.60156	0.54747
1	30161881	32438685	568	50	1.5136e-05	6.3518e-10	2.5203e-05	0.60055	0.54814
7	87825004	90661784	540	50	-1.5328e-05	6.5175e-10	2.5529e-05	-0.6004	0.54824
1	106087842	108409665	467	50	-1.5207e-05	6.416e-10	2.533e-05	-0.60037	0.54826
1	48002576	48978188	195	33	-9.8881e-06	2.7176e-10	1.6485e-05	-0.59982	0.54863
7	9987499	11299198	271	41	1.1111e-05	3.4371e-10	1.8539e-05	0.59929	0.54898
7	132805848	134307596	251	28	1.0384e-05	3.0354e-10	1.7422e-05	0.59604	0.55115
1	218705513	219590571	168	26	8.8524e-06	2.2163e-10	1.4887e-05	0.59462	0.55209
9	98922040	101592859	537	50	1.5665e-05	6.9802e-10	2.642e-05	0.59291	0.55324
1	238567807	239925314	290	50	-1.1167e-05	3.5719e-10	1.8899e-05	-0.59084	0.55462
1	247344518	249239466	297	50	-1.131e-05	3.6712e-10	1.916e-05	-0.59028	0.555
17	13894637	15019097	336	50	-1.1466e-05	3.7756e-10	1.9431e-05	-0.59011	0.55512
22	26791628	27834752	445	50	-1.3401e-05	5.1578e-10	2.2711e-05	-0.59007	0.55515
5	148662624	150561298	504	50	-1.5015e-05	6.4753e-10	2.5447e-05	-0.59005	0.55516
2	98995201	101822329	500	50	1.5154e-05	6.636e-10	2.576e-05	0.58826	0.55635
11	68005825	69516130	295	47	1.4132e-05	5.7781e-10	2.4038e-05	0.58792	0.55658
4	188472981	189693511	262	50	1.1294e-05	3.7451e-10	1.9352e-05	0.5836	0.55949
10	73508512	75422550	267	26	9.0929e-06	2.4446e-10	1.5635e-05	0.58156	0.56086
20	32813441	34960446	274	22	1.1429e-05	3.8744e-10	1.9683e-05	0.58063	0.56149
14	101534307	103012102	278	50	1.2278e-05	4.4747e-10	2.1153e-05	0.58043	0.56163
4	103221356	105305294	305	37	1.3428e-05	5.3712e-10	2.3176e-05	0.57939	0.56233
9	124871322	126971887	400	50	1.5478e-05	7.1637e-10	2.6765e-05	0.57829	0.56307
3	32351715	33255592	172	36	9.1337e-06	2.4947e-10	1.5795e-05	0.57828	0.56308
19	3019660	4348967	230	50	1.0413e-05	3.2655e-10	1.8071e-05	0.57626	0.56444
13	109815112	111232073	493	50	1.5604e-05	7.3626e-10	2.7134e-05	0.57506	0.56525
10	50840915	53616629	432	50	-1.5019e-05	6.8234e-10	2.6122e-05	-0.57495	0.56533
1	237555628	238567807	240	42	1.0175e-05	3.1325e-10	1.7699e-05	0.57489	0.56537
20	23293790	24717724	348	50	-1.1404e-05	3.9545e-10	1.9886e-05	-0.57345	0.56634
10	53616629	55103572	438	50	1.307e-05	5.214e-10	2.2834e-05	0.57237	0.56707
4	134628434	136566407	263	39	1.0704e-05	3.5023e-10	1.8714e-05	0.57199	0.56733
4	79093979	80990297	337	45	1.0612e-05	3.4443e-10	1.8559e-05	0.5718	0.56746
10	128001098	129154362	318	50	1.2467e-05	4.7605e-10	2.1819e-05	0.5714	0.56773
4	164478234	165823448	268	46	1.0626e-05	3.4696e-10	1.8627e-05	0.57044	0.56838
11	112459488	114257728	474	50	1.5332e-05	7.2913e-10	2.7002e-05	0.5678	0.57017
10	93335047	95396368	417	50	2.2985e-05	1.6413e-09	4.0513e-05	0.56734	0.57048
3	190226607	192343814	480	50	1.3441e-05	5.623e-10	2.3713e-05	0.56681	0.57084
8	4480476	5146927	281	49	-1.143e-05	4.0694e-10	2.0173e-05	-0.56659	0.57099
4	47411896	48123600	133	18	-7.1668e-06	1.605e-10	1.2669e-05	-0.5657	0.5716
4	36020436	37255047	262	37	1.004e-05	3.1542e-10	1.776e-05	0.5653	0.57187
4	58935008	60741087	273	42	-1.01e-05	3.1921e-10	1.7866e-05	-0.56529	0.57187
4	1478711	2842979	196	36	1.0104e-05	3.1984e-10	1.7884e-05	0.56499	0.57208
5	9718832	11173271	442	50	1.3556e-05	5.7572e-10	2.3994e-05	0.56495	0.57211
3	82643886	84367479	188	25	9.2371e-06	2.685e-10	1.6386e-05	0.56372	0.57294
10	29323236	29783692	162	32	-8.6182e-06	2.3479e-10	1.5323e-05	-0.56245	0.57381
9	139500342	141144796	61	12	8.051e-06	2.051e-10	1.4321e-05	0.56216	0.574
4	83372593	84799656	296	49	1.1359e-05	4.0844e-10	2.021e-05	0.56207	0.57407
17	8306425	9965921	396	50	-1.3369e-05	5.6826e-10	2.3838e-05	-0.56081	0.57493
5	18051592	19917716	314	47	1.005e-05	3.2133e-10	1.7926e-05	0.56067	0.57503
8	137524151	139254830	391	50	1.2175e-05	4.7303e-10	2.1749e-05	0.55979	0.57562
20	8117011	9730921	455	50	1.3157e-05	5.5379e-10	2.3533e-05	0.5591	0.57609
3	25461558	26877769	276	43	9.7962e-06	3.0758e-10	1.7538e-05	0.55857	0.57645
8	128659111	130381139	393	50	1.322e-05	5.6067e-10	2.3679e-05	0.55831	0.57663
2	144519484	146445570	251	44	1.2381e-05	4.9287e-10	2.2201e-05	0.55768	0.57707
7	22507629	23471442	182	29	-1.111e-05	3.9812e-10	1.9953e-05	-0.55683	0.57765
19	28557893	29790947	299	43	1.0401e-05	3.498e-10	1.8703e-05	0.55611	0.57814
4	5502388	6773043	417	50	-1.9697e-05	1.2562e-09	3.5443e-05	-0.55575	0.57838
10	4572274	5983762	456	50	-1.2795e-05	5.3045e-10	2.3032e-05	-0.55554	0.57853
5	11173271	13464832	331	47	1.1825e-05	4.542e-10	2.1312e-05	0.55485	0.579
3	104581613	106982811	388	50	1.1836e-05	4.5536e-10	2.1339e-05	0.55467	0.57912
14	44543227	46081896	199	31	-8.7473e-06	2.4917e-10	1.5785e-05	-0.55415	0.57948
1	186810023	188759945	408	50	1.172e-05	4.4952e-10	2.1202e-05	0.55276	0.58043
1	118839067	144977494	349	50	1.3242e-05	5.7489e-10	2.3977e-05	0.55226	0.58077
1	48978188	49894177	132	20	7.7801e-06	1.989e-10	1.4103e-05	0.55166	0.58118
15	31591821	32441811	165	29	9.1484e-06	2.7643e-10	1.6626e-05	0.55024	0.58216
22	24984204	26791628	479	50	1.387e-05	6.3752e-10	2.5249e-05	0.54932	0.58279
20	12447499	13689864	339	50	1.1676e-05	4.5262e-10	2.1275e-05	0.54881	0.58314
13	104844114	106247554	397	50	1.1729e-05	4.5913e-10	2.1427e-05	0.54737	0.58412
9	24158518	25330810	168	30	8.346e-06	2.3291e-10	1.5261e-05	0.54687	0.58447
16	79134815	80297374	431	50	-1.3115e-05	5.762e-10	2.4004e-05	-0.54636	0.58482
2	133042784	135158578	524	50	1.4039e-05	6.6179e-10	2.5725e-05	0.54573	0.58525
2	16329735	18647423	495	50	-1.394e-05	6.5758e-10	2.5643e-05	-0.54361	0.58671
1	108409665	110303931	345	50	1.2287e-05	5.112e-10	2.261e-05	0.54343	0.58684
9	114831082	115693145	170	21	7.2688e-06	1.7976e-10	1.3407e-05	0.54215	0.58772
7	101199253	103197510	259	46	1.4019e-05	6.7028e-10	2.589e-05	0.54147	0.58818
1	100826405	102041016	276	37	9.3538e-06	2.9858e-10	1.7279e-05	0.54133	0.58828
9	110695062	112778024	622	50	1.5294e-05	7.9954e-10	2.8276e-05	0.54089	0.58858
2	238760981	239952643	248	44	1.0073e-05	3.4687e-10	1.8624e-05	0.54084	0.58862
13	100574095	102300523	434	50	1.2996e-05	5.779e-10	2.4039e-05	0.54063	0.58876
14	76444767	77229472	197	39	8.6444e-06	2.5575e-10	1.5992e-05	0.54054	0.58883
3	23804865	25461558	433	50	1.4805e-05	7.5058e-10	2.7397e-05	0.54039	0.58893
4	130591885	131283821	101	16	-7.0775e-06	1.7174e-10	1.3105e-05	-0.54006	0.58916
4	138541971	139556511	221	36	-9.0715e-06	2.8413e-10	1.6856e-05	-0.53817	0.59046
14	65220298	66399555	225	36	-9.4504e-06	3.0952e-10	1.7593e-05	-0.53717	0.59115
10	106695048	108726686	400	50	1.133e-05	4.4781e-10	2.1161e-05	0.5354	0.59237
1	111741737	113273306	447	50	1.3467e-05	6.3783e-10	2.5255e-05	0.53322	0.59388
5	162743908	163771582	208	37	-8.7601e-06	2.7267e-10	1.6513e-05	-0.53051	0.59576
7	7808752	9123423	411	50	1.2809e-05	5.8327e-10	2.4151e-05	0.53038	0.59585
4	40202609	42213058	393	50	1.1715e-05	4.8856e-10	2.2104e-05	0.53001	0.5961
4	18841874	20544557	290	43	1.2367e-05	5.4633e-10	2.3374e-05	0.5291	0.59673
18	47730584	51062185	701	50	1.4709e-05	7.73e-10	2.7803e-05	0.52905	0.59677
3	68286914	69276762	193	28	8.8582e-06	2.818e-10	1.6787e-05	0.52769	0.59771
2	164466638	165178840	91	16	6.8488e-06	1.6878e-10	1.2991e-05	0.52718	0.59807
13	97519210	98938919	236	45	9.2317e-06	3.0739e-10	1.7533e-05	0.52655	0.59851
5	179401244	180559933	228	47	8.1547e-06	2.4222e-10	1.5563e-05	0.52396	0.60031
17	27334244	29786491	327	33	-1.1833e-05	5.1082e-10	2.2601e-05	-0.52357	0.60058
16	83477208	84445883	438	50	-1.2972e-05	6.1428e-10	2.4785e-05	-0.5234	0.6007
7	23471442	25077259	407	50	-1.3653e-05	6.8606e-10	2.6193e-05	-0.52124	0.6022
4	154477641	155056126	110	21	5.7383e-06	1.2124e-10	1.1011e-05	0.52116	0.60226
11	47006137	49866050	321	20	1.1582e-05	4.9674e-10	2.2288e-05	0.51964	0.60331
16	2764829	4001196	208	37	1.1622e-05	5.0032e-10	2.2368e-05	0.5196	0.60334
11	128188537	130342575	503	50	-1.4655e-05	8.0236e-10	2.8326e-05	-0.51736	0.6049
7	83801203	85572182	239	32	8.5309e-06	2.7314e-10	1.6527e-05	0.51619	0.60572
16	89041165	90292812	228	31	1.0552e-05	4.1822e-10	2.045e-05	0.51598	0.60587
1	229156248	230685255	334	50	-1.2936e-05	6.2864e-10	2.5073e-05	-0.51595	0.60589
7	28360309	31137289	724	50	1.3639e-05	6.9926e-10	2.6444e-05	0.51576	0.60602
16	12613098	13154437	187	32	8.5807e-06	2.7838e-10	1.6685e-05	0.51429	0.60705
1	173097907	175089768	304	28	7.7066e-06	2.2507e-10	1.5002e-05	0.51369	0.60747
16	84445883	85148685	290	50	9.7914e-06	3.649e-10	1.9102e-05	0.51257	0.60825
8	26682525	28162392	452	50	-1.2702e-05	6.1537e-10	2.4807e-05	-0.51205	0.60862
10	16551767	18537267	455	50	-1.2862e-05	6.3291e-10	2.5158e-05	-0.51127	0.60916
4	143443265	146178187	301	37	-1.0572e-05	4.2791e-10	2.0686e-05	-0.51107	0.60931
2	202818637	205799241	464	50	-1.3443e-05	6.9846e-10	2.6428e-05	-0.50864	0.611
18	61820252	63463402	308	47	1.0494e-05	4.2725e-10	2.067e-05	0.50771	0.61166
15	93780902	94924330	348	50	1.1984e-05	5.6013e-10	2.3667e-05	0.50634	0.61262
4	91560677	94233299	361	50	-1.0364e-05	4.2055e-10	2.0507e-05	-0.5054	0.61328
8	62329099	63349306	190	28	-7.3682e-06	2.126e-10	1.4581e-05	-0.50534	0.61332
2	50818928	52491133	347	49	1.1349e-05	5.116e-10	2.2619e-05	0.50174	0.61585
13	58410626	59302271	130	18	8.577e-06	2.9442e-10	1.7159e-05	0.49986	0.61717
4	37255047	38907022	449	50	-1.1384e-05	5.2018e-10	2.2807e-05	-0.49914	0.61768
2	150210292	151731462	295	45	8.9091e-06	3.1914e-10	1.7864e-05	0.49871	0.61799
5	177251507	178413464	268	50	-9.113e-06	3.3498e-10	1.8302e-05	-0.49791	0.61855
8	63349306	65232872	309	39	9.8886e-06	3.9495e-10	1.9873e-05	0.49758	0.61878
5	14757804	16963613	431	50	1.357e-05	7.4559e-10	2.7305e-05	0.49696	0.61922
1	23086883	23920590	126	22	7.352e-06	2.1971e-10	1.4823e-05	0.496	0.6199
5	91840542	93809984	236	38	8.8199e-06	3.1715e-10	1.7809e-05	0.49526	0.62042
18	8498931	11075913	781	50	1.225e-05	6.1382e-10	2.4775e-05	0.49446	0.62098
5	161482133	162743908	229	40	7.9308e-06	2.5817e-10	1.6068e-05	0.49359	0.6216
2	8422147	10298469	390	50	1.0907e-05	4.911e-10	2.2161e-05	0.4922	0.62258
2	23341383	24686918	250	41	8.7685e-06	3.1773e-10	1.7825e-05	0.49192	0.62278
19	42131573	43862455	112	18	5.8792e-06	1.4285e-10	1.1952e-05	0.4919	0.62279
19	47150082	49282227	406	50	1.3137e-05	7.1432e-10	2.6727e-05	0.49152	0.62306
1	226810860	229156248	483	50	1.1798e-05	5.7778e-10	2.4037e-05	0.4908	0.62356
8	3783017	4480476	411	50	1.1851e-05	5.8322e-10	2.415e-05	0.49071	0.62363
2	175588929	177363636	337	49	9.8823e-06	4.1031e-10	2.0256e-05	0.48787	0.62564
18	10644	912486	249	50	-8.469e-06	3.0141e-10	1.7361e-05	-0.48782	0.62568
14	63790015	65220298	218	26	-8.5703e-06	3.0888e-10	1.7575e-05	-0.48764	0.6258
2	44313803	46482634	611	50	1.3171e-05	7.2988e-10	2.7016e-05	0.48753	0.62588
15	34015425	35083251	239	46	-8.876e-06	3.3154e-10	1.8208e-05	-0.48747	0.62593
5	129519025	132139649	349	31	-9.3009e-06	3.6475e-10	1.9098e-05	-0.487	0.62626
4	20544557	22319347	396	50	-1.073e-05	4.8793e-10	2.2089e-05	-0.48574	0.62715
10	8774665	10249396	316	50	9.4036e-06	3.7494e-10	1.9363e-05	0.48564	0.62722
13	53339622	54682864	304	45	1.057e-05	4.7533e-10	2.1802e-05	0.48483	0.6278
5	16963613	18051592	170	35	-6.6298e-06	1.8704e-10	1.3676e-05	-0.48477	0.62784
2	129474441	130067170	130	22	6.5105e-06	1.8121e-10	1.3461e-05	0.48364	0.62864
16	8338519	9799419	434	50	-1.2242e-05	6.4126e-10	2.5323e-05	-0.48342	0.6288
5	165642395	166847740	235	47	9.4498e-06	3.8535e-10	1.963e-05	0.48139	0.63024
7	51675322	53176312	399	50	9.864e-06	4.2241e-10	2.0553e-05	0.47994	0.63127
16	63691589	65938566	464	50	1.159e-05	5.8451e-10	2.4177e-05	0.47939	0.63166
2	52491133	53508452	262	30	8.7135e-06	3.3061e-10	1.8183e-05	0.47922	0.63178
2	14335308	16329735	401	50	-1.1663e-05	5.954e-10	2.4401e-05	-0.47799	0.63266
7	97099570	98715474	280	46	9.2833e-06	3.7733e-10	1.9425e-05	0.47791	0.63271
11	84381272	86619301	459	50	1.169e-05	6.0291e-10	2.4554e-05	0.47609	0.63401
7	57382638	63307359	100	13	-5.1429e-06	1.1684e-10	1.0809e-05	-0.4758	0.63422
2	85140680	88038507	398	50	-9.9061e-06	4.3365e-10	2.0824e-05	-0.4757	0.63429
2	236043550	237449032	277	50	-9.5461e-06	4.0383e-10	2.0095e-05	-0.47504	0.63476
19	40170619	40984601	116	24	-5.8365e-06	1.5102e-10	1.2289e-05	-0.47494	0.63483
13	32301815	33776903	356	50	1.2575e-05	7.0451e-10	2.6543e-05	0.47376	0.63567
3	66270447	68286914	397	50	-1.2061e-05	6.5131e-10	2.5521e-05	-0.47261	0.63649
5	173642871	175450595	487	50	1.1401e-05	5.8583e-10	2.4204e-05	0.47105	0.63761
7	112618684	113712387	142	22	-7.0254e-06	2.2306e-10	1.4935e-05	-0.47039	0.63807
18	24026191	25927682	454	50	1.1288e-05	5.7606e-10	2.4001e-05	0.47032	0.63812
7	103197510	104159525	247	38	9.8635e-06	4.405e-10	2.0988e-05	0.46996	0.63838
8	96534806	99401581	677	50	1.2491e-05	7.0891e-10	2.6625e-05	0.46915	0.63897
5	11940	982252	145	24	-6.6198e-06	2.0086e-10	1.4172e-05	-0.46709	0.64044
4	169676825	170776510	185	28	-7.0797e-06	2.3189e-10	1.5228e-05	-0.46492	0.64199
10	75422550	78706814	479	50	1.3131e-05	8.0121e-10	2.8306e-05	0.4639	0.64272
4	72140558	74592390	311	43	8.5746e-06	3.4191e-10	1.8491e-05	0.46373	0.64284
16	20150571	22448904	266	46	9.3552e-06	4.0752e-10	2.0187e-05	0.46343	0.64306
9	26111757	28224283	543	50	1.2051e-05	6.7914e-10	2.606e-05	0.46242	0.64378
19	49282227	51532567	441	50	-1.1297e-05	5.991e-10	2.4477e-05	-0.46153	0.64442
16	5118345	5891580	225	44	7.8171e-06	2.8763e-10	1.696e-05	0.46092	0.64485
1	175089768	177433381	525	50	1.0858e-05	5.5592e-10	2.3578e-05	0.46052	0.64514
21	34376999	35225465	147	30	6.0644e-06	1.7345e-10	1.317e-05	0.46047	0.64518
8	32977218	35317232	330	37	9.0646e-06	3.8817e-10	1.9702e-05	0.46009	0.64545
14	55233681	56216880	170	21	6.6251e-06	2.0782e-10	1.4416e-05	0.45956	0.64583
2	167160270	167355970	42	7	4.2591e-06	8.6411e-11	9.2957e-06	0.45818	0.64682
1	191868930	194107442	360	50	-9.1106e-06	3.9876e-10	1.9969e-05	-0.45624	0.64822
8	6142797	7153079	317	50	9.4356e-06	4.286e-10	2.0703e-05	0.45577	0.64856
2	67226166	68010176	229	36	8.6978e-06	3.6442e-10	1.909e-05	0.45563	0.64866
6	5791472	6785207	326	50	9.6973e-06	4.5308e-10	2.1286e-05	0.45558	0.64869
3	54081390	55348860	357	50	9.3474e-06	4.2629e-10	2.0647e-05	0.45272	0.65075
5	56621102	57340073	161	28	-6.6992e-06	2.194e-10	1.4812e-05	-0.45228	0.65107
3	85582231	87409732	250	30	-8.235e-06	3.3495e-10	1.8302e-05	-0.44996	0.65274
20	61301855	62190180	239	50	-7.6487e-06	2.8957e-10	1.7017e-05	-0.44948	0.65308
18	64252801	66125817	461	50	1.0356e-05	5.3163e-10	2.3057e-05	0.44915	0.65332
20	47199980	49239658	422	50	1.0472e-05	5.4452e-10	2.3335e-05	0.44876	0.6536
2	159577082	161769733	378	50	1.2068e-05	7.2613e-10	2.6947e-05	0.44786	0.65426
7	142656310	144968289	378	50	-9.1863e-06	4.222e-10	2.0548e-05	-0.44707	0.65482
15	55136269	56901773	308	46	8.8198e-06	3.9169e-10	1.9791e-05	0.44564	0.65586
1	206073265	208410364	430	50	-1.1816e-05	7.0365e-10	2.6526e-05	-0.44545	0.65599
4	122657987	124286481	240	30	7.0534e-06	2.554e-10	1.5981e-05	0.44135	0.65896
5	27984513	29714820	260	41	7.0812e-06	2.5751e-10	1.6047e-05	0.44128	0.65901
18	45939732	47730584	466	50	-1.1181e-05	6.4302e-10	2.5358e-05	-0.44093	0.65926
19	37527033	40170619	446	50	1.0513e-05	5.7022e-10	2.3879e-05	0.44025	0.65976
17	29786491	31538425	321	50	8.9443e-06	4.1303e-10	2.0323e-05	0.4401	0.65986
5	31390249	33500180	477	50	1.0284e-05	5.4879e-10	2.3426e-05	0.43899	0.66067
18	42922106	44299246	384	50	9.8548e-06	5.0577e-10	2.2489e-05	0.4382	0.66124
17	9965921	11102815	282	50	-8.3023e-06	3.5952e-10	1.8961e-05	-0.43786	0.66149
10	69900148	70195991	74	8	4.9026e-06	1.2545e-10	1.1201e-05	0.43771	0.6616
1	37549183	38731847	245	43	7.323e-06	2.8061e-10	1.6751e-05	0.43715	0.662
10	58959528	60289987	278	36	7.2958e-06	2.7904e-10	1.6704e-05	0.43676	0.66229
5	7143218	8446336	339	50	8.9999e-06	4.2839e-10	2.0698e-05	0.43483	0.66369
10	26888684	29323236	565	50	-1.0735e-05	6.1173e-10	2.4733e-05	-0.43404	0.66426
3	75704949	77508835	295	48	9.7642e-06	5.0633e-10	2.2502e-05	0.43393	0.66434
3	13070799	14816900	463	50	1.0783e-05	6.1798e-10	2.4859e-05	0.43378	0.66445
7	46986720	49212278	558	50	1.1134e-05	6.5994e-10	2.5689e-05	0.43342	0.66471
22	19912358	22357325	403	50	1.0564e-05	5.9451e-10	2.4383e-05	0.43327	0.66482
11	81266712	84381272	686	50	1.1948e-05	7.628e-10	2.7619e-05	0.43259	0.66531
3	118530251	120523055	397	50	8.5807e-06	3.9397e-10	1.9849e-05	0.43231	0.66552
14	61680424	63790015	443	50	1.1592e-05	7.2193e-10	2.6869e-05	0.43141	0.66617
18	25927682	26875587	150	19	6.0504e-06	1.9744e-10	1.4052e-05	0.43059	0.66677
3	188856214	190226607	349	50	9.2995e-06	4.6739e-10	2.1619e-05	0.43015	0.66708
2	199311125	201576284	356	47	-9.5593e-06	4.975e-10	2.2305e-05	-0.42858	0.66823
10	37790029	42372579	123	9	-4.4756e-06	1.0984e-10	1.048e-05	-0.42705	0.66934
13	88559882	90521311	275	39	7.7862e-06	3.3337e-10	1.8258e-05	0.42645	0.66978
22	32664986	34494914	546	50	1.0384e-05	5.9299e-10	2.4351e-05	0.42644	0.66979
4	139556511	141084631	324	50	9.7446e-06	5.2225e-10	2.2853e-05	0.42641	0.66981
5	150561298	152867774	490	50	1.0302e-05	5.8638e-10	2.4215e-05	0.42544	0.67052
14	35859593	38667725	504	50	1.0015e-05	5.5524e-10	2.3563e-05	0.42501	0.67083
22	23712647	24984204	229	42	-8.128e-06	3.6601e-10	1.9131e-05	-0.42485	0.67094
7	15143657	16902069	441	50	-1.0857e-05	6.5416e-10	2.5577e-05	-0.4245	0.6712
16	62229849	63691589	241	44	8.801e-06	4.315e-10	2.0772e-05	0.42369	0.6718
3	46657500	47727212	125	13	6.172e-06	2.1367e-10	1.4618e-05	0.42223	0.67286
3	56433907	58157519	311	44	8.2992e-06	3.8685e-10	1.9668e-05	0.42195	0.67306
2	163503551	164466638	122	18	-6.0429e-06	2.056e-10	1.4339e-05	-0.42144	0.67344
8	140725643	143044914	507	50	1.0708e-05	6.4701e-10	2.5436e-05	0.42098	0.67377
20	59561724	61301855	508	50	1.1467e-05	7.4812e-10	2.7352e-05	0.41924	0.67504
9	1079707	1916877	343	50	8.6793e-06	4.3044e-10	2.0747e-05	0.41834	0.6757
15	94924330	96141596	339	50	9.0797e-06	4.7219e-10	2.173e-05	0.41784	0.67606
5	119669042	120452166	133	19	5.7089e-06	1.8672e-10	1.3664e-05	0.41779	0.6761
19	13471127	14486347	130	33	-6.3857e-06	2.3428e-10	1.5306e-05	-0.4172	0.67653
14	84241633	85746319	284	45	7.5543e-06	3.2863e-10	1.8128e-05	0.41672	0.67689
2	171226245	173138905	361	50	9.591e-06	5.3135e-10	2.3051e-05	0.41607	0.67736
14	53474383	53997831	110	16	-5.8501e-06	1.9788e-10	1.4067e-05	-0.41587	0.6775
4	82125315	83372593	210	35	7.1963e-06	3.0035e-10	1.7331e-05	0.41523	0.67797
21	24696231	26469122	391	50	-9.1441e-06	4.8596e-10	2.2044e-05	-0.41481	0.67828
3	176320287	178107165	305	50	-8.5127e-06	4.2177e-10	2.0537e-05	-0.4145	0.6785
16	59045405	60745694	303	50	7.473e-06	3.2682e-10	1.8078e-05	0.41337	0.67933
4	12323034	14272001	398	50	-9.0262e-06	4.7787e-10	2.186e-05	-0.41291	0.67968
2	157560635	158533218	110	20	7.1859e-06	3.0568e-10	1.7484e-05	0.41101	0.68107
17	15019097	16412342	221	37	-6.5971e-06	2.5785e-10	1.6058e-05	-0.41083	0.68119
1	59890409	61922365	389	50	8.9422e-06	4.7694e-10	2.1839e-05	0.40946	0.6822
8	133351144	134570001	430	50	-9.0881e-06	4.9264e-10	2.2195e-05	-0.40946	0.6822
5	142981248	144943354	364	46	8.3254e-06	4.1433e-10	2.0355e-05	0.40901	0.68253
16	1207206	2764829	261	47	9.4273e-06	5.3573e-10	2.3146e-05	0.4073	0.68379
1	23920590	25516845	332	50	8.8157e-06	4.6879e-10	2.1651e-05	0.40717	0.68389
5	104851483	105893055	105	18	-6.1364e-06	2.2733e-10	1.5077e-05	-0.40699	0.68401
1	234599434	235819436	271	50	8.5639e-06	4.429e-10	2.1045e-05	0.40693	0.68406
4	38907022	40202609	227	36	6.7959e-06	2.7976e-10	1.6726e-05	0.4063	0.68452
9	107581749	109298754	375	50	9.8993e-06	5.9584e-10	2.441e-05	0.40554	0.68508
19	52985290	54602362	323	50	8.4369e-06	4.3385e-10	2.0829e-05	0.40505	0.68544
5	122556905	123798100	259	40	-7.7169e-06	3.6409e-10	1.9081e-05	-0.40442	0.6859
8	13491775	13944992	150	25	6.4518e-06	2.5474e-10	1.5961e-05	0.40424	0.68604
21	43321528	44506268	426	50	-8.6601e-06	4.6106e-10	2.1472e-05	-0.40331	0.68672
5	26857604	27984513	128	24	-5.1422e-06	1.6318e-10	1.2774e-05	-0.40255	0.68728
3	42540002	45165153	444	50	9.7607e-06	5.893e-10	2.4276e-05	0.40208	0.68763
3	159477890	161524504	318	38	-8.789e-06	4.8004e-10	2.191e-05	-0.40114	0.68831
1	102898745	103914211	128	17	5.1752e-06	1.6748e-10	1.2941e-05	0.3999	0.68923
4	182066807	183371275	418	50	-9.6335e-06	5.8169e-10	2.4118e-05	-0.39943	0.68958
11	93276157	94242260	179	22	5.7529e-06	2.0777e-10	1.4414e-05	0.39912	0.68981
17	3702312	4696261	219	44	-1.0795e-05	7.3605e-10	2.713e-05	-0.3979	0.6907
16	52035823	53382572	265	46	8.4439e-06	4.554e-10	2.134e-05	0.39568	0.69234
5	123798100	125785649	467	50	1.0384e-05	6.9233e-10	2.6312e-05	0.39464	0.69311
18	26875587	27866478	159	25	6.1119e-06	2.4019e-10	1.5498e-05	0.39436	0.69331
8	134570001	136035605	424	50	9.3085e-06	5.5819e-10	2.3626e-05	0.39399	0.69359
4	120392684	122657987	446	50	-9.1853e-06	5.4474e-10	2.334e-05	-0.39355	0.69392
13	108189877	109121210	263	50	8.128e-06	4.278e-10	2.0683e-05	0.39297	0.69434
14	96262415	98341162	492	50	9.4382e-06	5.7868e-10	2.4056e-05	0.39235	0.6948
2	78079264	80050403	462	50	9.5761e-06	5.9749e-10	2.4444e-05	0.39176	0.69523
5	159973944	161482133	291	43	-7.1473e-06	3.3595e-10	1.8329e-05	-0.38994	0.69658
9	137041122	137589364	124	29	4.8736e-06	1.5687e-10	1.2525e-05	0.38911	0.69719
13	93586455	96087558	706	50	1.0802e-05	7.7443e-10	2.7829e-05	0.38817	0.69789
9	10879253	12276489	278	32	-7.2174e-06	3.4774e-10	1.8648e-05	-0.38704	0.69873
7	136876562	138744679	349	50	8.9471e-06	5.3681e-10	2.3169e-05	0.38617	0.69937
18	68621179	69621618	221	41	-6.3649e-06	2.7211e-10	1.6496e-05	-0.38585	0.69961
5	95963519	97315601	237	33	6.0345e-06	2.4659e-10	1.5703e-05	0.38429	0.70076
5	169505664	171074292	413	50	-8.3718e-06	4.756e-10	2.1808e-05	-0.38388	0.70107
8	125683719	126410917	136	29	5.2067e-06	1.842e-10	1.3572e-05	0.38364	0.70125
1	43758457	44969183	241	28	-6.6732e-06	3.0482e-10	1.7459e-05	-0.38222	0.7023
11	7436701	8333274	299	50	7.6308e-06	3.9945e-10	1.9986e-05	0.3818	0.70261
3	60157	1441779	352	50	8.5764e-06	5.0663e-10	2.2508e-05	0.38103	0.70318
10	29783692	30458838	217	42	-5.9856e-06	2.4682e-10	1.571e-05	-0.381	0.70321
10	65794114	67549615	284	41	-6.6877e-06	3.0885e-10	1.7574e-05	-0.38054	0.70354
18	60277715	61820252	292	50	8.5812e-06	5.0886e-10	2.2558e-05	0.38041	0.70364
1	99800604	100826405	193	26	5.9247e-06	2.4395e-10	1.5619e-05	0.37933	0.70444
3	45165153	46657500	325	45	7.9446e-06	4.4213e-10	2.1027e-05	0.37783	0.70556
3	58157519	60272906	551	50	1.0144e-05	7.2216e-10	2.6873e-05	0.37749	0.70581
16	57664330	59045405	352	50	8.2312e-06	4.7708e-10	2.1842e-05	0.37685	0.70629
8	54418044	55945581	277	39	6.1056e-06	2.6496e-10	1.6277e-05	0.3751	0.70759
2	29217559	30463711	389	50	8.7892e-06	5.4935e-10	2.3438e-05	0.37499	0.70766
16	77523678	78456292	352	50	7.738e-06	4.2698e-10	2.0663e-05	0.37448	0.70805
7	105682905	107780178	414	50	8.9991e-06	5.8235e-10	2.4132e-05	0.37291	0.70921
3	95311971	98215950	347	43	7.8474e-06	4.4306e-10	2.1049e-05	0.37282	0.70928
11	114257728	114830666	130	22	4.7451e-06	1.6221e-10	1.2736e-05	0.37257	0.70947
2	40281483	43309590	718	50	1.0678e-05	8.2236e-10	2.8677e-05	0.37235	0.70963
7	39862670	42001811	342	50	8.8494e-06	5.6896e-10	2.3853e-05	0.371	0.71064
5	172678327	173642871	293	50	8.2057e-06	4.9007e-10	2.2138e-05	0.37067	0.71088
13	75670143	77410555	464	50	8.609e-06	5.4026e-10	2.3244e-05	0.37038	0.7111
14	67992317	71131957	711	50	1.0129e-05	7.5283e-10	2.7438e-05	0.36916	0.71201
3	74321817	75704949	163	23	4.9284e-06	1.784e-10	1.3357e-05	0.36898	0.71214
1	3582736	4380811	195	42	5.4733e-06	2.2039e-10	1.4846e-05	0.36869	0.71236
18	44299246	45939732	337	50	-7.7836e-06	4.4688e-10	2.1139e-05	-0.3682	0.71272
5	175450595	177251507	278	46	7.1103e-06	3.7296e-10	1.9312e-05	0.36818	0.71274
8	35317232	37379389	232	36	7.5067e-06	4.1598e-10	2.0396e-05	0.36805	0.71283
3	194059671	194786674	191	43	5.5786e-06	2.3016e-10	1.5171e-05	0.36771	0.71309
1	162346721	165191702	737	50	9.2062e-06	6.3066e-10	2.5113e-05	0.36659	0.71392
8	50082470	53302930	475	50	-7.8304e-06	4.5767e-10	2.1393e-05	-0.36602	0.71435
15	48136048	50008043	254	34	-6.5376e-06	3.1977e-10	1.7882e-05	-0.3656	0.71467
3	143164628	144410816	231	38	-5.7736e-06	2.5179e-10	1.5868e-05	-0.36386	0.71597
2	212379518	214014282	353	50	-8.5613e-06	5.5443e-10	2.3546e-05	-0.36359	0.71616
14	56216880	57481262	402	50	8.1258e-06	5.0005e-10	2.2362e-05	0.36338	0.71632
1	90066303	91886317	350	50	7.6836e-06	4.4849e-10	2.1177e-05	0.36282	0.71674
10	44730075	48760450	418	50	8.6944e-06	5.7472e-10	2.3973e-05	0.36267	0.71685
1	103914211	106087842	278	45	-6.6327e-06	3.3474e-10	1.8296e-05	-0.36252	0.71696
10	132580245	134336329	543	50	-9.3391e-06	6.6493e-10	2.5786e-05	-0.36217	0.71722
1	1892607	3582736	354	50	8.2313e-06	5.1901e-10	2.2782e-05	0.36131	0.71787
4	131283821	132954033	225	33	5.754e-06	2.5765e-10	1.6051e-05	0.35848	0.71999
4	71049152	72140558	141	22	4.6494e-06	1.6908e-10	1.3003e-05	0.35756	0.72067
1	76728135	79661198	588	50	-9.1198e-06	6.5123e-10	2.5519e-05	-0.35737	0.72081
14	105001723	106340358	143	26	5.6062e-06	2.4609e-10	1.5687e-05	0.35737	0.72081
10	43894771	44730075	164	26	5.5089e-06	2.3805e-10	1.5429e-05	0.35705	0.72106
19	40984601	42131573	202	39	-6.0474e-06	2.8706e-10	1.6943e-05	-0.35693	0.72114
11	15742552	17578402	374	50	1.1622e-05	1.0619e-09	3.2587e-05	0.35665	0.72135
2	231843389	233550003	287	49	6.247e-06	3.069e-10	1.7519e-05	0.35659	0.7214
1	214578266	216243634	351	50	8.3835e-06	5.5494e-10	2.3557e-05	0.35588	0.72193
5	105893055	107264196	299	50	8.1257e-06	5.2439e-10	2.2899e-05	0.35484	0.72271
4	111256567	113870102	418	50	7.89e-06	4.9978e-10	2.2356e-05	0.35293	0.72414
18	59020751	60277715	338	50	7.1785e-06	4.1503e-10	2.0372e-05	0.35237	0.72456
8	108648177	109248173	113	18	4.1769e-06	1.4115e-10	1.1881e-05	0.35157	0.72516
10	82414679	84383745	413	50	-7.7851e-06	4.9077e-10	2.2153e-05	-0.35142	0.72527
3	151348730	153256571	319	50	8.9989e-06	6.6093e-10	2.5708e-05	0.35004	0.72631
5	26184851	26857604	107	16	3.8804e-06	1.2333e-10	1.1105e-05	0.34942	0.72678
18	36365490	37684367	216	27	5.9796e-06	2.9422e-10	1.7153e-05	0.34861	0.72738
7	54222976	55691584	326	50	-6.7326e-06	3.7478e-10	1.9359e-05	-0.34777	0.72801
13	19020013	20686720	182	28	-4.9117e-06	2.008e-10	1.4171e-05	-0.34661	0.72888
10	63341695	65794114	497	50	9.1539e-06	6.9782e-10	2.6416e-05	0.34652	0.72895
16	82747728	83477208	347	50	8.0821e-06	5.4429e-10	2.333e-05	0.34643	0.72902
3	145664619	146726629	201	34	5.2589e-06	2.3143e-10	1.5213e-05	0.34569	0.72958
17	7317398	8306425	222	41	-7.4272e-06	4.6307e-10	2.1519e-05	-0.34515	0.72998
14	46081896	46749130	96	11	-3.9721e-06	1.3283e-10	1.1525e-05	-0.34465	0.73036
13	36046367	37498185	385	50	8.1064e-06	5.5537e-10	2.3566e-05	0.34398	0.73086
13	22242174	23594702	365	50	-7.9927e-06	5.432e-10	2.3307e-05	-0.34293	0.73165
5	40287729	41888710	312	41	-6.103e-06	3.1796e-10	1.7832e-05	-0.34226	0.73216
14	71131957	72889615	407	50	7.7302e-06	5.1022e-10	2.2588e-05	0.34222	0.73218
11	114830666	116383348	368	50	7.7588e-06	5.1468e-10	2.2687e-05	0.342	0.73235
8	17836399	19492840	550	50	-9.4915e-06	7.7108e-10	2.7768e-05	-0.34181	0.73249
13	70724516	71526791	201	37	5.0638e-06	2.2084e-10	1.4861e-05	0.34075	0.73329
6	4617817	5791472	337	50	7.4385e-06	4.7664e-10	2.1832e-05	0.34071	0.73332
18	51554175	55213838	669	50	1.0646e-05	9.813e-10	3.1326e-05	0.33985	0.73397
1	56413117	57021728	173	26	4.9808e-06	2.1484e-10	1.4657e-05	0.33981	0.734
16	65938566	68841363	414	50	-7.8894e-06	5.5036e-10	2.346e-05	-0.33629	0.73665
8	53302930	54418044	221	31	5.1015e-06	2.3063e-10	1.5187e-05	0.33592	0.73693
20	34960446	36909530	292	44	-6.5651e-06	3.8248e-10	1.9557e-05	-0.33569	0.73711
10	48760450	50840915	416	50	-7.718e-06	5.3018e-10	2.3026e-05	-0.33519	0.73748
14	49005471	50507760	272	42	6.626e-06	3.9381e-10	1.9845e-05	0.33389	0.73846
5	63218987	63968304	100	15	-4.2455e-06	1.6231e-10	1.274e-05	-0.33324	0.73895
4	152782184	154477641	304	50	7.9663e-06	5.72e-10	2.3916e-05	0.33309	0.73907
7	972752	1353067	95	16	4.2532e-06	1.6407e-10	1.2809e-05	0.33205	0.73985
2	46482634	47318772	238	44	-6.8698e-06	4.2811e-10	2.0691e-05	-0.33202	0.73987
2	155391135	157560635	328	48	6.4876e-06	3.8286e-10	1.9567e-05	0.33156	0.74022
2	33363777	35345028	482	50	-8.0665e-06	5.9941e-10	2.4483e-05	-0.32948	0.7418
5	132139649	134777401	521	50	9.5969e-06	8.4845e-10	2.9128e-05	0.32947	0.7418
4	170776510	172558635	262	37	-6.3669e-06	3.7379e-10	1.9334e-05	-0.32932	0.74192
8	76456542	79132861	395	50	-7.3574e-06	5.0596e-10	2.2493e-05	-0.32709	0.7436
13	44901409	46495214	304	50	-6.3453e-06	3.8464e-10	1.9612e-05	-0.32354	0.74629
9	18661051	20463534	452	50	8.5218e-06	6.9731e-10	2.6407e-05	0.32271	0.74691
7	146427960	147815318	327	46	7.1761e-06	4.9561e-10	2.2262e-05	0.32234	0.74719
5	140645971	142981248	513	50	8.5962e-06	7.1331e-10	2.6708e-05	0.32186	0.74756
21	41389527	43321528	584	50	-8.5131e-06	7.0751e-10	2.6599e-05	-0.32005	0.74893
2	108429177	110572432	335	50	6.6529e-06	4.3282e-10	2.0804e-05	0.31978	0.74913
2	224859419	225840004	199	28	5.11e-06	2.5583e-10	1.5995e-05	0.31948	0.74936
17	49898957	50719055	161	18	4.7595e-06	2.2235e-10	1.4911e-05	0.31919	0.74958
3	195971408	197075987	225	40	5.593e-06	3.0724e-10	1.7528e-05	0.31908	0.74966
1	14891511	16897730	476	50	8.2644e-06	6.7235e-10	2.593e-05	0.31872	0.74994
5	139265072	140645971	235	26	-5.3181e-06	2.8034e-10	1.6743e-05	-0.31763	0.75077
2	31550450	33363777	251	32	-6.0719e-06	3.6737e-10	1.9167e-05	-0.31679	0.7514
1	61922365	63455089	321	50	6.7164e-06	4.4978e-10	2.1208e-05	0.31669	0.75148
4	126480886	127275477	114	21	-3.8448e-06	1.4775e-10	1.2155e-05	-0.3163	0.75177
17	63148128	64800430	378	50	6.94e-06	4.816e-10	2.1945e-05	0.31624	0.75182
15	101552694	102520966	267	50	5.958e-06	3.5744e-10	1.8906e-05	0.31514	0.75266
6	1452362	2458936	252	48	-5.6812e-06	3.255e-10	1.8042e-05	-0.31489	0.75284
13	37498185	38878163	352	47	6.3462e-06	4.0664e-10	2.0165e-05	0.31471	0.75298
13	104066710	104844114	185	34	-4.8677e-06	2.394e-10	1.5472e-05	-0.3146	0.75306
5	87389991	88891530	168	23	5.8758e-06	3.4949e-10	1.8695e-05	0.3143	0.75329
21	40482902	41389527	296	49	5.6936e-06	3.2855e-10	1.8126e-05	0.31412	0.75343
2	123302906	124732250	261	35	-5.1604e-06	2.7238e-10	1.6504e-05	-0.31267	0.75453
5	33500180	35048970	330	50	-6.1392e-06	3.8583e-10	1.9643e-05	-0.31255	0.75462
22	48903703	49824534	417	50	-7.7835e-06	6.2172e-10	2.4934e-05	-0.31216	0.75492
1	244109499	245506746	308	50	6.7618e-06	4.696e-10	2.167e-05	0.31203	0.75502
17	5741334	7317398	411	50	-7.433e-06	5.7063e-10	2.3888e-05	-0.31116	0.75568
7	116780178	118351581	236	30	5.5983e-06	3.2434e-10	1.8009e-05	0.31086	0.75591
3	170964909	172295731	289	50	-6.6236e-06	4.5458e-10	2.1321e-05	-0.31066	0.75606
19	8347513	9238393	170	37	-4.845e-06	2.4325e-10	1.5596e-05	-0.31065	0.75607
11	58780549	62223771	676	50	-8.733e-06	7.9104e-10	2.8125e-05	-0.3105	0.75618
19	9238393	11284028	349	50	6.5406e-06	4.4669e-10	2.1135e-05	0.30947	0.75697
8	124861459	125683719	184	30	-4.6818e-06	2.2931e-10	1.5143e-05	-0.30918	0.75719
21	15950982	18053165	368	50	6.8427e-06	4.9223e-10	2.2186e-05	0.30842	0.75776
9	84211233	85440801	197	36	7.4935e-06	5.9056e-10	2.4301e-05	0.30836	0.75781
6	10540317	11790816	299	50	5.8834e-06	3.6588e-10	1.9128e-05	0.30758	0.7584
13	77410555	78808813	246	38	-5.8596e-06	3.6328e-10	1.906e-05	-0.30743	0.75852
5	65911286	67850860	431	50	8.0067e-06	6.817e-10	2.6109e-05	0.30666	0.7591
3	109522395	110513770	161	21	3.9652e-06	1.678e-10	1.2954e-05	0.3061	0.75953
2	18647423	19692404	219	39	5.9236e-06	3.7534e-10	1.9374e-05	0.30576	0.75979
9	122260297	124871322	505	50	-8.0204e-06	6.8948e-10	2.6258e-05	-0.30545	0.76003
6	28017819	28917608	113	11	3.5232e-06	1.3371e-10	1.1563e-05	0.30469	0.7606
1	16897730	18662899	384	50	6.8213e-06	5.0306e-10	2.2429e-05	0.30413	0.76103
4	80990297	82125315	163	22	-3.8932e-06	1.6511e-10	1.2849e-05	-0.30299	0.7619
1	156336133	158027412	404	50	6.281e-06	4.3222e-10	2.079e-05	0.30212	0.76256
4	118479918	119933512	218	32	5.2723e-06	3.0513e-10	1.7468e-05	0.30183	0.76278
21	46177105	47492226	319	50	7.0921e-06	5.537e-10	2.3531e-05	0.3014	0.76311
10	1523544	2254500	309	50	5.7867e-06	3.6915e-10	1.9213e-05	0.30119	0.76327
3	94255316	95311971	138	13	4.2601e-06	2.0017e-10	1.4148e-05	0.30111	0.76333
3	103084960	104581613	251	36	4.6153e-06	2.3587e-10	1.5358e-05	0.30051	0.76379
5	41888710	43983499	224	26	-5.5767e-06	3.4563e-10	1.8591e-05	-0.29996	0.7642
2	189882065	191973357	300	40	6.0061e-06	4.0128e-10	2.0032e-05	0.29983	0.76431
11	6322869	7436701	312	50	5.8062e-06	3.7561e-10	1.9381e-05	0.29959	0.76449
14	50507760	51493572	209	31	5.3799e-06	3.2558e-10	1.8044e-05	0.29816	0.76558
7	92493752	93966601	202	42	-5.1061e-06	2.9433e-10	1.7156e-05	-0.29763	0.76599
22	34494914	35530985	299	40	5.5976e-06	3.5411e-10	1.8818e-05	0.29746	0.76611
20	9730921	11249536	431	50	7.2738e-06	5.9964e-10	2.4488e-05	0.29704	0.76643
2	242149921	243188920	94	17	3.3567e-06	1.288e-10	1.1349e-05	0.29577	0.76741
13	49383962	51591091	447	50	7.8017e-06	7.0452e-10	2.6543e-05	0.29393	0.76881
18	75976317	77149991	260	49	5.6152e-06	3.6858e-10	1.9198e-05	0.29248	0.76992
20	60479	697600	158	36	4.2684e-06	2.1469e-10	1.4652e-05	0.29132	0.77081
4	148521873	150683580	320	50	-5.9047e-06	4.1261e-10	2.0313e-05	-0.29069	0.77129
11	107844200	108437037	82	9	-3.2733e-06	1.2742e-10	1.1288e-05	-0.28998	0.77183
14	41615502	43137389	229	27	-4.9965e-06	2.9709e-10	1.7236e-05	-0.28988	0.77191
5	111981562	113396285	285	39	-5.7552e-06	3.9619e-10	1.9905e-05	-0.28914	0.77247
1	40200567	41975327	333	50	6.0037e-06	4.3215e-10	2.0788e-05	0.2888	0.77273
4	35151415	36020436	139	26	-3.4971e-06	1.4752e-10	1.2146e-05	-0.28793	0.7734
8	41721454	42773823	110	17	-4.4895e-06	2.4438e-10	1.5633e-05	-0.28719	0.77397
1	245506746	247344518	455	50	6.6913e-06	5.5306e-10	2.3517e-05	0.28453	0.776
5	4632110	5973233	399	50	-6.2792e-06	4.8701e-10	2.2068e-05	-0.28453	0.776
20	5477850	7084073	445	50	6.6437e-06	5.5469e-10	2.3552e-05	0.28209	0.77788
9	117019801	117921960	268	45	6.4299e-06	5.2218e-10	2.2851e-05	0.28138	0.77842
19	57521335	59118839	339	50	5.953e-06	4.4804e-10	2.1167e-05	0.28124	0.77853
9	88109333	88590417	56	9	-2.211e-06	6.1898e-11	7.8675e-06	-0.28103	0.77869
7	152249806	153674019	298	50	5.4793e-06	3.8088e-10	1.9516e-05	0.28076	0.7789
3	150252004	151348730	218	41	4.8439e-06	2.9917e-10	1.7297e-05	0.28005	0.77944
3	172295731	173477285	204	43	5.1521e-06	3.4006e-10	1.8441e-05	0.27939	0.77995
5	75798866	77623332	441	50	-8.1455e-06	8.5042e-10	2.9162e-05	-0.27932	0.78
10	92006581	93335047	244	38	-5.0298e-06	3.2475e-10	1.8021e-05	-0.27911	0.78016
9	72753755	74253040	344	47	-5.6308e-06	4.0976e-10	2.0243e-05	-0.27817	0.78088
1	110303931	111741737	344	50	6.2907e-06	5.1365e-10	2.2664e-05	0.27757	0.78134
2	141805351	142518602	175	27	4.4371e-06	2.5561e-10	1.5988e-05	0.27753	0.78137
15	69017999	70133341	188	35	4.4928e-06	2.6286e-10	1.6213e-05	0.27711	0.7817
19	4348967	5811852	267	50	6.0592e-06	4.805e-10	2.192e-05	0.27642	0.78223
10	129154362	130844284	599	50	7.0047e-06	6.4595e-10	2.5416e-05	0.27561	0.78285
2	75630086	76913661	274	47	-5.1192e-06	3.4808e-10	1.8657e-05	-0.27439	0.78379
2	154005056	155391135	275	47	5.5994e-06	4.1958e-10	2.0484e-05	0.27336	0.78458
1	74326907	76728135	465	50	5.7264e-06	4.4009e-10	2.0978e-05	0.27297	0.78488
3	175116539	176320287	217	39	4.0455e-06	2.1999e-10	1.4832e-05	0.27275	0.78504
17	11102815	12534769	341	50	5.7449e-06	4.4534e-10	2.1103e-05	0.27223	0.78544
9	34642243	36743283	364	50	-5.985e-06	4.8338e-10	2.1986e-05	-0.27222	0.78545
1	51713726	54226262	329	50	-5.9251e-06	4.7448e-10	2.1782e-05	-0.27201	0.78561
12	61107	1080331	206	43	5.682e-06	4.3824e-10	2.0934e-05	0.27142	0.78607
3	123517768	124936642	368	50	-6.7021e-06	6.1038e-10	2.4706e-05	-0.27128	0.78618
13	73934089	75670143	409	50	-6.5843e-06	5.9314e-10	2.4354e-05	-0.27035	0.78689
22	18296088	19912358	327	50	6.1659e-06	5.2029e-10	2.281e-05	0.27032	0.78692
10	2254500	3352699	420	50	6.0288e-06	5.0034e-10	2.2368e-05	0.26952	0.78753
2	50022257	50818928	203	28	4.8486e-06	3.2424e-10	1.8007e-05	0.26927	0.78773
7	63641125	65689809	221	22	-3.823e-06	2.0238e-10	1.4226e-05	-0.26874	0.78813
13	41069263	43101027	356	49	-6.2753e-06	5.4851e-10	2.342e-05	-0.26794	0.78874
14	94325285	95750867	528	50	6.7281e-06	6.3129e-10	2.5125e-05	0.26778	0.78887
2	140100271	141805351	328	47	-5.0165e-06	3.5398e-10	1.8814e-05	-0.26663	0.78975
1	94506191	96150893	408	50	6.2089e-06	5.4272e-10	2.3296e-05	0.26652	0.78984
2	169968236	171226245	286	46	-4.914e-06	3.4017e-10	1.8444e-05	-0.26643	0.78991
3	7083387	8648561	501	50	6.592e-06	6.1635e-10	2.4826e-05	0.26552	0.79061
8	31133729	31548360	82	16	-3.0215e-06	1.3163e-10	1.1473e-05	-0.26336	0.79228
2	184357608	185280173	140	22	-3.6818e-06	1.9899e-10	1.4106e-05	-0.261	0.79409
3	84367479	85582231	172	18	3.6132e-06	1.9194e-10	1.3854e-05	0.2608	0.79425
7	156065250	157634597	320	50	-7.841e-06	9.0447e-10	3.0074e-05	-0.26072	0.79431
11	101331121	103959636	618	50	6.8437e-06	6.9485e-10	2.636e-05	0.25962	0.79515
19	55728080	57521335	457	50	6.4094e-06	6.1946e-10	2.4889e-05	0.25752	0.79678
8	113064320	116096495	480	50	-5.5002e-06	4.586e-10	2.1415e-05	-0.25684	0.7973
10	72220850	73508512	485	50	-6.3052e-06	6.0754e-10	2.4648e-05	-0.25581	0.7981
16	13154437	14464002	311	50	5.0967e-06	4.039e-10	2.0097e-05	0.2536	0.7998
11	58457495	58780549	41	5	1.767e-06	4.8666e-11	6.9761e-06	0.2533	0.80004
14	87635341	89497643	344	47	-5.1257e-06	4.1154e-10	2.0287e-05	-0.25266	0.80053
6	7808936	9020026	306	48	-5.0082e-06	3.9307e-10	1.9826e-05	-0.25261	0.80057
8	75445064	76456542	177	29	3.721e-06	2.1731e-10	1.4742e-05	0.25241	0.80072
21	35225465	36524373	306	50	5.1073e-06	4.1099e-10	2.0273e-05	0.25193	0.8011
13	35026464	36046367	140	24	-3.5629e-06	2.0121e-10	1.4185e-05	-0.25117	0.80168
11	37116815	39382003	263	37	-4.333e-06	3.0114e-10	1.7353e-05	-0.24969	0.80283
3	116800153	118530251	324	50	5.3299e-06	4.5738e-10	2.1386e-05	0.24922	0.80319
11	104873284	106520894	288	38	4.7005e-06	3.5644e-10	1.888e-05	0.24897	0.80338
18	71038474	71971462	299	50	4.9435e-06	3.9455e-10	1.9863e-05	0.24888	0.80346
18	67175820	68621179	270	50	-4.5287e-06	3.3218e-10	1.8226e-05	-0.24847	0.80377
1	169086324	170557776	342	41	4.3061e-06	3.017e-10	1.737e-05	0.24791	0.80421
17	72672203	74375560	294	47	-5.4576e-06	4.8805e-10	2.2092e-05	-0.24704	0.80488
8	55945581	56956383	206	33	-3.9185e-06	2.5197e-10	1.5874e-05	-0.24686	0.80502
22	35530985	37570269	540	50	6.4488e-06	6.8425e-10	2.6158e-05	0.24653	0.80527
22	22357325	23712647	199	35	3.9941e-06	2.6368e-10	1.6238e-05	0.24597	0.80571
15	58441366	59694116	299	50	5.3564e-06	4.793e-10	2.1893e-05	0.24466	0.80672
7	38966703	39862670	176	27	3.862e-06	2.5019e-10	1.5817e-05	0.24416	0.8071
3	60272906	62355666	597	50	6.535e-06	7.2666e-10	2.6957e-05	0.24243	0.80845
7	2772227	4573428	492	50	6.2126e-06	6.5899e-10	2.5671e-05	0.24201	0.80877
2	205799241	206735704	220	39	4.6391e-06	3.6828e-10	1.9191e-05	0.24173	0.80899
11	4746709	6322869	565	50	-5.6412e-06	5.4596e-10	2.3366e-05	-0.24143	0.80922
22	39307894	40545797	215	39	4.5823e-06	3.6063e-10	1.899e-05	0.2413	0.80932
13	82581814	84133144	238	29	3.575e-06	2.1979e-10	1.4825e-05	0.24114	0.80945
8	5146927	6142797	479	50	-5.694e-06	5.6299e-10	2.3727e-05	-0.23998	0.81035
9	76203946	76973081	123	19	2.9949e-06	1.5641e-10	1.2506e-05	0.23947	0.81074
7	76458564	78093859	368	50	-5.5918e-06	5.4696e-10	2.3387e-05	-0.2391	0.81103
7	85572182	87825004	304	41	4.5887e-06	3.7167e-10	1.9279e-05	0.23802	0.81187
15	67094767	69017999	428	50	-6.3541e-06	7.1767e-10	2.6789e-05	-0.23719	0.81251
3	26877769	27840910	158	24	3.4936e-06	2.183e-10	1.4775e-05	0.23646	0.81308
11	124495528	126311320	478	50	5.7562e-06	5.9987e-10	2.4492e-05	0.23502	0.81419
3	192343814	194059671	371	50	4.8082e-06	4.1886e-10	2.0466e-05	0.23493	0.81426
7	36213538	37555184	395	50	-5.4334e-06	5.3742e-10	2.3182e-05	-0.23438	0.81469
10	60523	751339	87	12	2.5019e-06	1.1443e-10	1.0697e-05	0.23388	0.81508
11	62223771	63804569	181	29	-3.3859e-06	2.1184e-10	1.4555e-05	-0.23263	0.81605
20	36909530	38436761	283	39	3.9985e-06	2.9616e-10	1.7209e-05	0.23235	0.81627
16	22448904	24136875	296	50	4.4249e-06	3.6337e-10	1.9062e-05	0.23213	0.81644
8	10422	1044217	223	36	-3.9028e-06	2.8481e-10	1.6876e-05	-0.23126	0.81712
11	86619301	87430235	178	27	3.4123e-06	2.1883e-10	1.4793e-05	0.23067	0.81757
3	126214943	128194861	429	50	5.6234e-06	5.9507e-10	2.4394e-05	0.23052	0.81769
1	233429284	234599434	332	50	4.5792e-06	3.9548e-10	1.9887e-05	0.23026	0.81789
1	11777841	12779466	194	42	3.8221e-06	2.7721e-10	1.665e-05	0.22956	0.81843
17	47517400	49898957	470	50	6.0301e-06	6.9115e-10	2.629e-05	0.22937	0.81858
2	54685226	56203345	364	44	5.3795e-06	5.5301e-10	2.3516e-05	0.22876	0.81906
1	177433381	178944309	318	44	5.1238e-06	5.0328e-10	2.2434e-05	0.2284	0.81934
15	70133341	71922649	437	50	-5.3024e-06	5.4505e-10	2.3346e-05	-0.22712	0.82033
13	63971559	65200602	168	24	3.1356e-06	1.9091e-10	1.3817e-05	0.22694	0.82047
7	65689809	68234074	431	50	4.9813e-06	4.8188e-10	2.1952e-05	0.22692	0.82048
9	16659655	18661051	544	50	-5.97e-06	6.9557e-10	2.6374e-05	-0.22636	0.82092
1	239925314	240564091	191	34	3.3728e-06	2.2427e-10	1.4976e-05	0.22522	0.82181
11	133000046	134205993	320	50	-5.1262e-06	5.203e-10	2.281e-05	-0.22473	0.82219
1	63455089	65041704	403	50	5.2686e-06	5.5314e-10	2.3519e-05	0.22402	0.82274
13	59302271	60854778	304	45	4.7179e-06	4.4685e-10	2.1139e-05	0.22318	0.82339
1	10806984	11777841	171	36	-3.6537e-06	2.7044e-10	1.6445e-05	-0.22217	0.82418
3	4431647	6083183	468	50	5.6309e-06	6.4587e-10	2.5414e-05	0.22157	0.82465
2	215573795	217715661	491	50	-5.4648e-06	6.1346e-10	2.4768e-05	-0.22064	0.82538
10	36572508	37790029	206	32	-3.2159e-06	2.1356e-10	1.4614e-05	-0.22007	0.82582
1	216243634	218705513	625	50	-5.8737e-06	7.1283e-10	2.6699e-05	-0.22	0.82587
8	126410917	128659111	507	50	5.9118e-06	7.2227e-10	2.6875e-05	0.21997	0.82589
1	201589975	203334734	390	50	5.4272e-06	6.163e-10	2.4825e-05	0.21862	0.82695
14	59448336	61680424	346	42	4.7855e-06	4.8025e-10	2.1915e-05	0.21837	0.82714
3	99373762	100592217	202	23	-3.1608e-06	2.0964e-10	1.4479e-05	-0.21831	0.82719
3	146726629	149043237	411	50	-4.9906e-06	5.2365e-10	2.2883e-05	-0.21809	0.82736
9	7154923	8456299	494	50	-5.8748e-06	7.2568e-10	2.6938e-05	-0.21808	0.82737
15	61265836	63215222	498	50	6.1833e-06	8.1314e-10	2.8516e-05	0.21684	0.82833
2	196447456	198078110	248	33	3.9215e-06	3.2908e-10	1.8141e-05	0.21618	0.82885
7	5416232	5854526	64	13	2.7775e-06	1.6766e-10	1.2948e-05	0.21451	0.83015
16	72935150	74971503	477	50	5.4298e-06	6.4451e-10	2.5387e-05	0.21388	0.83064
1	18662899	20469149	487	50	-5.0904e-06	5.675e-10	2.3822e-05	-0.21368	0.8308
10	7171484	8774665	514	50	5.1703e-06	5.8994e-10	2.4289e-05	0.21287	0.83143
12	4417679	5321472	288	50	-4.5615e-06	4.6773e-10	2.1627e-05	-0.21092	0.83295
20	11249536	12447499	261	39	-4.269e-06	4.1345e-10	2.0334e-05	-0.20995	0.83371
18	7090485	8498931	339	50	4.3217e-06	4.242e-10	2.0596e-05	0.20983	0.8338
11	10952027	12564229	649	50	5.3316e-06	6.4619e-10	2.542e-05	0.20974	0.83387
20	2469501	3828413	299	50	-4.4784e-06	4.5766e-10	2.1393e-05	-0.20934	0.83418
3	62355666	63669286	378	50	4.8932e-06	5.4666e-10	2.3381e-05	0.20928	0.83423
18	35075250	36365490	281	43	4.079e-06	3.8002e-10	1.9494e-05	0.20924	0.83426
6	14802924	17386405	583	50	6.0003e-06	8.2284e-10	2.8685e-05	0.20918	0.83431
18	33861964	35075250	260	41	-3.9918e-06	3.6488e-10	1.9102e-05	-0.20897	0.83447
10	15026068	16551767	316	50	-4.3895e-06	4.4148e-10	2.1011e-05	-0.20891	0.83452
13	47431079	49383962	371	50	4.4751e-06	4.6068e-10	2.1463e-05	0.2085	0.83484
2	19692404	21050490	394	50	4.432e-06	4.5493e-10	2.1329e-05	0.20779	0.83539
2	127373764	128034347	156	32	-3.3411e-06	2.5908e-10	1.6096e-05	-0.20757	0.83556
11	22374142	24088517	357	50	4.199e-06	4.0958e-10	2.0238e-05	0.20748	0.83563
8	42773823	46841315	45	7	-1.4275e-06	4.742e-11	6.8862e-06	-0.2073	0.83578
2	222521176	224859419	477	50	-4.911e-06	5.6867e-10	2.3847e-05	-0.20594	0.83684
5	3361941	4632110	317	50	4.0132e-06	3.7974e-10	1.9487e-05	0.20594	0.83684
5	125785649	127344604	235	37	-3.6069e-06	3.0676e-10	1.7515e-05	-0.20594	0.83684
6	13209388	14802924	368	50	4.6336e-06	5.0997e-10	2.2583e-05	0.20518	0.83743
2	118367466	121303783	609	50	5.8196e-06	8.0609e-10	2.8392e-05	0.20498	0.83759
19	11284028	13471127	304	50	-5.2653e-06	6.6574e-10	2.5802e-05	-0.20407	0.8383
5	93809984	95963519	413	50	5.0911e-06	6.2404e-10	2.4981e-05	0.2038	0.83851
1	34799758	37549183	347	50	4.445e-06	4.7804e-10	2.1864e-05	0.2033	0.8389
5	2132442	3361941	490	50	4.925e-06	5.9053e-10	2.4301e-05	0.20267	0.83939
13	112247592	113572488	308	50	4.1807e-06	4.2679e-10	2.0659e-05	0.20236	0.83963
4	113870102	115666246	360	50	4.2135e-06	4.3427e-10	2.0839e-05	0.20219	0.83977
18	71971462	73526987	408	50	-4.6958e-06	5.4095e-10	2.3258e-05	-0.2019	0.84
1	232090252	233429284	372	50	4.5174e-06	5.0163e-10	2.2397e-05	0.2017	0.84015
3	149043237	150252004	262	47	4.4158e-06	4.8015e-10	2.1912e-05	0.20152	0.84029
10	60289987	61891409	360	50	4.1197e-06	4.2594e-10	2.0638e-05	0.19962	0.84178
11	120766806	121175943	122	18	-2.2562e-06	1.2797e-10	1.1312e-05	-0.19945	0.84191
15	92164392	93780902	446	50	4.6731e-06	5.5023e-10	2.3457e-05	0.19922	0.84209
10	19716878	22772283	563	50	5.4437e-06	7.4974e-10	2.7381e-05	0.19881	0.84241
8	136035605	137524151	314	47	-4.1143e-06	4.2962e-10	2.0727e-05	-0.1985	0.84266
16	7529121	8338519	292	50	3.888e-06	3.8573e-10	1.964e-05	0.19796	0.84307
10	97822357	100241302	550	50	5.4568e-06	7.6373e-10	2.7636e-05	0.19746	0.84347
17	78837588	80034408	193	37	3.8491e-06	3.823e-10	1.9553e-05	0.19686	0.84394
4	29762208	30454535	91	17	2.279e-06	1.3584e-10	1.1655e-05	0.19554	0.84497
5	5973233	7143218	365	50	4.1004e-06	4.4002e-10	2.0977e-05	0.19547	0.84502
8	109248173	110484314	201	26	3.2193e-06	2.7271e-10	1.6514e-05	0.19495	0.84543
4	161058864	161826435	154	26	-2.7853e-06	2.051e-10	1.4321e-05	-0.19449	0.8458
2	3973779	5708337	407	50	4.5793e-06	5.56e-10	2.358e-05	0.1942	0.84602
8	81956395	82693739	127	22	-2.4784e-06	1.6397e-10	1.2805e-05	-0.19355	0.84653
8	82693739	84225589	234	35	3.0531e-06	2.4903e-10	1.5781e-05	0.19347	0.84659
18	77149991	78017158	169	30	-3.0395e-06	2.4811e-10	1.5751e-05	-0.19297	0.84698
19	15648610	16374416	232	34	2.9077e-06	2.2773e-10	1.5091e-05	0.19268	0.84721
11	97057058	98705065	338	50	-4.1109e-06	4.5634e-10	2.1362e-05	-0.19244	0.8474
4	30454535	31782981	248	40	3.3654e-06	3.073e-10	1.753e-05	0.19198	0.84776
11	117747110	119215476	341	50	-4.5372e-06	5.5997e-10	2.3664e-05	-0.19174	0.84795
4	68854765	71049152	301	35	-3.0476e-06	2.5475e-10	1.5961e-05	-0.19094	0.84857
5	88891530	90422654	225	36	-3.0085e-06	2.5109e-10	1.5846e-05	-0.18986	0.84942
2	209941529	212379518	431	50	4.5642e-06	5.8383e-10	2.4163e-05	0.18889	0.85018
22	31439918	32664986	204	23	3.6045e-06	3.6649e-10	1.9144e-05	0.18828	0.85066
6	17386405	19207487	389	50	-4.0965e-06	4.7546e-10	2.1805e-05	-0.18787	0.85098
8	70867979	72289454	227	36	-3.0487e-06	2.6688e-10	1.6336e-05	-0.18662	0.85196
9	3190064	4495328	419	50	5.3785e-06	8.3304e-10	2.8862e-05	0.18635	0.85217
7	20124908	22507629	673	50	4.8944e-06	6.9154e-10	2.6297e-05	0.18612	0.85235
5	23494324	26184851	413	50	4.2121e-06	5.1508e-10	2.2695e-05	0.18559	0.85276
5	57340073	58524622	320	48	-3.7119e-06	4.0476e-10	2.0119e-05	-0.1845	0.85362
20	38436761	39610856	275	48	3.6092e-06	3.9309e-10	1.9827e-05	0.18204	0.85555
16	16154060	17644749	242	46	-3.3462e-06	3.3808e-10	1.8387e-05	-0.18199	0.85559
18	14440799	19485844	97	14	1.9754e-06	1.1876e-10	1.0898e-05	0.18127	0.85616
18	30264066	31780067	202	27	3.1322e-06	2.9998e-10	1.732e-05	0.18084	0.85649
2	5708337	6836254	341	50	-3.8105e-06	4.4771e-10	2.1159e-05	-0.18009	0.85708
1	96150893	97885249	353	43	-4.053e-06	5.1119e-10	2.2609e-05	-0.17926	0.85773
3	49316972	51832015	305	21	3.4335e-06	3.7419e-10	1.9344e-05	0.1775	0.85912
7	121045273	121933630	124	23	-2.2812e-06	1.6543e-10	1.2862e-05	-0.17736	0.85923
4	132954033	134628434	222	31	3.0274e-06	2.9195e-10	1.7087e-05	0.17718	0.85937
2	10133	1781022	408	50	4.4868e-06	6.4676e-10	2.5431e-05	0.17643	0.85996
1	148361253	151538881	218	27	-3.6734e-06	4.4e-10	2.0976e-05	-0.17512	0.86098
11	32276901	33958739	306	49	-3.9191e-06	5.012e-10	2.2388e-05	-0.17506	0.86104
10	751339	1523544	211	35	3.0387e-06	3.0149e-10	1.7363e-05	0.17501	0.86108
1	197311514	199239884	298	40	3.2649e-06	3.4817e-10	1.8659e-05	0.17497	0.8611
2	103588215	105125034	197	30	-2.9512e-06	2.9791e-10	1.726e-05	-0.17099	0.86424
2	24686918	26894985	335	50	4.2574e-06	6.2667e-10	2.5033e-05	0.17007	0.86496
7	42001811	43159074	245	41	3.0623e-06	3.2432e-10	1.8009e-05	0.17004	0.86498
2	101822329	102688765	163	25	-2.5817e-06	2.3208e-10	1.5234e-05	-0.16947	0.86543
8	69863057	70867979	240	46	2.8672e-06	2.9471e-10	1.7167e-05	0.16702	0.86736
4	125210862	126480886	241	42	-3.035e-06	3.3284e-10	1.8244e-05	-0.16636	0.86787
14	57481262	59448336	415	50	4.1998e-06	6.3808e-10	2.526e-05	0.16626	0.86795
1	71372470	71684405	47	7	1.6444e-06	9.8697e-11	9.9346e-06	0.16553	0.86853
11	24088517	26045753	395	50	3.5041e-06	4.5994e-10	2.1446e-05	0.16339	0.87021
20	3828413	5477850	494	50	4.0239e-06	6.1731e-10	2.4846e-05	0.16196	0.87134
13	78808813	80585676	345	50	-3.6897e-06	5.3132e-10	2.305e-05	-0.16007	0.87282
3	72529329	74321817	409	50	-4.2041e-06	6.9126e-10	2.6292e-05	-0.1599	0.87296
9	14836363	16659655	438	50	-4.0653e-06	6.6109e-10	2.5712e-05	-0.15811	0.87437
13	29257551	30483267	298	50	2.9917e-06	3.6062e-10	1.899e-05	0.15754	0.87482
21	26469122	27271019	148	21	2.3588e-06	2.2577e-10	1.5026e-05	0.15698	0.87526
13	46495214	47431079	215	36	2.8724e-06	3.3966e-10	1.843e-05	0.15586	0.87615
7	73334602	76458564	262	50	3.4355e-06	4.8914e-10	2.2117e-05	0.15533	0.87656
4	14272001	15147446	201	39	2.5949e-06	2.8039e-10	1.6745e-05	0.15496	0.87685
20	24717724	25344231	155	17	2.0956e-06	1.8333e-10	1.354e-05	0.15478	0.877
19	34262952	36469295	426	50	3.3534e-06	4.8389e-10	2.1997e-05	0.15244	0.87884
18	1942911	3891658	448	50	-3.495e-06	5.3034e-10	2.3029e-05	-0.15177	0.87937
5	171074292	172678327	391	50	3.2739e-06	4.6772e-10	2.1627e-05	0.15138	0.87967
3	30717955	32351715	374	50	-3.184e-06	4.4455e-10	2.1084e-05	-0.15101	0.87997
13	57554217	58410626	118	16	1.9832e-06	1.7554e-10	1.3249e-05	0.14969	0.88101
1	194107442	196176201	352	50	3.1392e-06	4.5138e-10	2.1246e-05	0.14776	0.88253
13	38878163	41069263	535	50	-3.9855e-06	7.2924e-10	2.7004e-05	-0.14759	0.88267
1	9365199	10806984	228	39	-2.786e-06	3.5738e-10	1.8904e-05	-0.14737	0.88284
7	55691584	57382638	185	24	2.337e-06	2.5199e-10	1.5874e-05	0.14722	0.88296
9	130055510	132165470	339	50	3.2417e-06	4.9276e-10	2.2198e-05	0.14603	0.8839
20	22491456	23293790	204	33	-2.3856e-06	2.7006e-10	1.6434e-05	-0.14517	0.88458
9	88590417	90136246	366	50	3.1794e-06	4.8014e-10	2.1912e-05	0.1451	0.88463
15	32441811	34015425	417	50	-3.1565e-06	4.904e-10	2.2145e-05	-0.14254	0.88666
6	73924	1452362	379	50	3.0592e-06	4.6102e-10	2.1471e-05	0.14248	0.8867
2	239952643	241560084	419	50	-3.3149e-06	5.5011e-10	2.3455e-05	-0.14133	0.88761
10	89127064	91013381	416	50	3.5067e-06	6.28e-10	2.506e-05	0.13993	0.88871
14	43137389	44543227	201	33	2.0331e-06	2.1138e-10	1.4539e-05	0.13984	0.88879
9	28811584	30387392	337	44	-3.2573e-06	5.4317e-10	2.3306e-05	-0.13976	0.88885
5	38802410	40287729	346	42	-2.6591e-06	3.6741e-10	1.9168e-05	-0.13873	0.88967
14	83138097	84241633	224	41	-2.2163e-06	2.5645e-10	1.6014e-05	-0.1384	0.88993
15	84260468	86652905	448	50	-3.3816e-06	5.9808e-10	2.4456e-05	-0.13828	0.89002
4	74592390	77130707	415	50	3.3084e-06	5.7781e-10	2.4038e-05	0.13763	0.89053
5	982252	2132442	321	50	2.7542e-06	4.0961e-10	2.0239e-05	0.13609	0.89175
7	16161	972752	77	17	1.3164e-06	9.3964e-11	9.6935e-06	0.1358	0.89198
3	98215950	99373762	215	29	-2.0673e-06	2.3297e-10	1.5263e-05	-0.13544	0.89226
4	84799656	86930609	366	50	2.6574e-06	3.8949e-10	1.9735e-05	0.13465	0.89289
11	106520894	107844200	299	45	2.8018e-06	4.3646e-10	2.0892e-05	0.13411	0.89331
15	27298112	29338502	291	50	2.5663e-06	3.6631e-10	1.9139e-05	0.13409	0.89333
10	130844284	131741327	263	50	-2.7141e-06	4.152e-10	2.0376e-05	-0.1332	0.89404
10	84383745	85458703	248	34	2.1183e-06	2.5343e-10	1.5919e-05	0.13306	0.89414
17	51826118	53599432	378	50	-2.8113e-06	4.5021e-10	2.1218e-05	-0.13249	0.89459
7	45952922	46986720	242	37	-2.5544e-06	3.7419e-10	1.9344e-05	-0.13205	0.89494
3	141339097	143164628	379	50	-2.7251e-06	4.2905e-10	2.0713e-05	-0.13156	0.89533
6	23936619	24852275	240	44	2.8128e-06	4.6871e-10	2.165e-05	0.12992	0.89663
5	67850860	71240456	281	43	2.3183e-06	3.2612e-10	1.8059e-05	0.12838	0.89785
2	198078110	199311125	194	21	-1.9299e-06	2.3063e-10	1.5187e-05	-0.12708	0.89888
11	70926292	72286017	194	27	2.0501e-06	2.6051e-10	1.614e-05	0.12702	0.89893
1	88128631	90066303	308	49	2.5978e-06	4.2033e-10	2.0502e-05	0.12671	0.89917
4	174264132	176570716	386	50	-2.753e-06	4.7251e-10	2.1737e-05	-0.12665	0.89922
5	53703044	55417349	348	50	2.5394e-06	4.0244e-10	2.0061e-05	0.12658	0.89927
8	22897057	24674718	404	50	2.8356e-06	5.0245e-10	2.2415e-05	0.1265	0.89934
13	23594702	24531937	292	50	2.3901e-06	3.6702e-10	1.9158e-05	0.12476	0.90071
13	84133144	85610916	248	37	-2.1345e-06	2.935e-10	1.7132e-05	-0.12459	0.90085
14	28466533	29972145	205	35	2.2705e-06	3.3449e-10	1.8289e-05	0.12415	0.9012
9	4884926	6557589	329	49	2.5981e-06	4.4016e-10	2.098e-05	0.12383	0.90145
3	178107165	179374586	236	36	2.1055e-06	2.914e-10	1.707e-05	0.12334	0.90183
3	63669286	65273538	424	50	3.817e-06	9.7143e-10	3.1168e-05	0.12247	0.90253
3	153256571	154714218	232	34	2.022e-06	2.7283e-10	1.6518e-05	0.12241	0.90257
8	85955619	87411709	157	20	-1.7723e-06	2.1086e-10	1.4521e-05	-0.12205	0.90286
11	131074612	133000046	657	50	3.1603e-06	6.7734e-10	2.6026e-05	0.12143	0.90335
8	104988752	107410754	438	50	3.1021e-06	6.5482e-10	2.5589e-05	0.12122	0.90351
11	17578402	19569535	508	50	-2.9587e-06	5.9681e-10	2.443e-05	-0.12111	0.9036
9	137589364	138938978	394	50	-2.7676e-06	5.2606e-10	2.2936e-05	-0.12067	0.90395
18	11075913	11905440	174	39	1.6368e-06	1.8517e-10	1.3608e-05	0.12028	0.90426
4	31782981	33172766	201	32	-1.886e-06	2.4617e-10	1.569e-05	-0.1202	0.90432
9	1916877	3190064	432	50	-2.9063e-06	5.8612e-10	2.421e-05	-0.12004	0.90445
1	84844495	86454751	382	50	-2.6727e-06	4.9895e-10	2.2337e-05	-0.11965	0.90476
18	69621618	71038474	317	50	2.4384e-06	4.1784e-10	2.0441e-05	0.11929	0.90505
7	138744679	139933177	201	36	2.2301e-06	3.5328e-10	1.8796e-05	0.11865	0.90555
8	21661737	22897057	294	50	-2.952e-06	6.2367e-10	2.4973e-05	-0.11821	0.9059
21	18053165	19480375	286	50	-2.214e-06	3.513e-10	1.8743e-05	-0.11812	0.90597
7	37555184	38966703	391	50	2.5082e-06	4.541e-10	2.131e-05	0.1177	0.9063
1	188759945	189904130	159	15	1.4275e-06	1.4754e-10	1.2147e-05	0.11752	0.90644
1	10583	1892607	104	19	-1.6069e-06	1.8702e-10	1.3676e-05	-0.1175	0.90646
4	124286481	125210862	180	31	1.8269e-06	2.4277e-10	1.5581e-05	0.11725	0.90666
11	9087317	10952027	364	50	-2.771e-06	5.7006e-10	2.3876e-05	-0.11606	0.90761
7	124167552	126519170	360	44	2.2695e-06	3.8333e-10	1.9579e-05	0.11592	0.90772
1	71684405	74326907	349	43	-2.7543e-06	5.7494e-10	2.3978e-05	-0.11487	0.90855
3	9543183	11019665	394	50	-2.5349e-06	4.9591e-10	2.2269e-05	-0.11383	0.90937
1	79661198	81354191	279	43	2.0591e-06	3.3665e-10	1.8348e-05	0.11222	0.91065
20	697600	2469501	610	50	-2.8699e-06	6.5875e-10	2.5666e-05	-0.11182	0.91097
18	19485844	20649472	162	27	1.7393e-06	2.4661e-10	1.5704e-05	0.11076	0.91181
14	72889615	76444767	721	50	2.9545e-06	7.3894e-10	2.7183e-05	0.10869	0.91345
14	106340358	107289454	21	3	6.1485e-07	3.2098e-11	5.6655e-06	0.10852	0.91358
7	63307359	63641125	29	5	6.029e-07	3.1188e-11	5.5847e-06	0.10796	0.91403
8	9640787	10463197	284	38	-2.6388e-06	6.1434e-10	2.4786e-05	-0.10647	0.91521
1	158027412	159913048	425	50	-2.2862e-06	4.65e-10	2.1564e-05	-0.10602	0.91557
13	25784362	27284362	328	50	2.5094e-06	5.6225e-10	2.3712e-05	0.10583	0.91572
5	147181998	148662624	325	50	2.2004e-06	4.3398e-10	2.0832e-05	0.10563	0.91588
18	51062185	51554175	100	12	1.0317e-06	9.7791e-11	9.8889e-06	0.10432	0.91691
4	15147446	15927009	150	26	1.3574e-06	1.7051e-10	1.3058e-05	0.10395	0.91721
6	24852275	25684587	260	42	-1.894e-06	3.398e-10	1.8434e-05	-0.10275	0.91816
14	93132299	94325285	248	48	-2.1261e-06	4.2817e-10	2.0692e-05	-0.10275	0.91816
11	70855	1213590	249	43	-1.938e-06	3.563e-10	1.8876e-05	-0.10267	0.91823
5	110821144	111981562	215	35	1.8159e-06	3.3314e-10	1.8252e-05	0.099491	0.92075
2	233550003	235150987	476	50	2.7198e-06	7.5109e-10	2.7406e-05	0.09924	0.92095
5	178413464	179401244	234	48	-1.7924e-06	3.2722e-10	1.8089e-05	-0.099087	0.92107
14	34846251	35859593	160	23	1.5602e-06	2.5391e-10	1.5935e-05	0.097914	0.922
1	54226262	56413117	515	50	2.3924e-06	5.9879e-10	2.447e-05	0.097769	0.92212
1	165191702	166460517	338	50	-2.1856e-06	5.0677e-10	2.2512e-05	-0.097087	0.92266
9	112778024	114831082	539	50	2.5264e-06	6.8322e-10	2.6138e-05	0.096655	0.923
2	73174848	75630086	439	50	2.3344e-06	5.8463e-10	2.4179e-05	0.096546	0.92309
5	36433954	38802410	431	50	-2.4072e-06	6.2727e-10	2.5045e-05	-0.096115	0.92343
11	3665481	4746709	242	43	1.696e-06	3.1301e-10	1.7692e-05	0.095862	0.92363
4	117276929	118479918	202	30	-1.4738e-06	2.4664e-10	1.5705e-05	-0.093843	0.92523
9	105967976	107581749	375	46	1.8476e-06	3.9732e-10	1.9933e-05	0.092691	0.92615
7	104159525	105682905	312	50	2.0254e-06	4.7768e-10	2.1856e-05	0.092668	0.92617
2	28598777	29217559	142	24	-1.3142e-06	2.0423e-10	1.4291e-05	-0.091963	0.92673
5	82025648	83972689	284	50	1.8924e-06	4.2917e-10	2.0717e-05	0.091347	0.92722
4	167852917	169676825	356	50	-1.7821e-06	3.8592e-10	1.9645e-05	-0.090717	0.92772
15	21131604	24195127	203	47	-1.7938e-06	3.9116e-10	1.9778e-05	-0.090696	0.92773
1	7247335	9365199	446	50	-2.1431e-06	5.6174e-10	2.3701e-05	-0.090422	0.92795
21	37870779	38711704	198	33	-1.3322e-06	2.2155e-10	1.4885e-05	-0.089502	0.92868
5	114830370	115831047	252	35	-1.5984e-06	3.2142e-10	1.7928e-05	-0.089159	0.92896
2	130067170	130658085	118	20	9.1257e-07	1.0541e-10	1.0267e-05	0.088883	0.92917
13	61591949	63971559	341	50	-2.0335e-06	5.2613e-10	2.2938e-05	-0.088653	0.92936
2	81620841	85140680	531	50	1.8903e-06	4.6083e-10	2.1467e-05	0.088057	0.92983
11	76797209	78355058	267	31	-1.4836e-06	2.8393e-10	1.685e-05	-0.088043	0.92984
4	8152235	9326479	157	30	-1.5424e-06	3.0762e-10	1.7539e-05	-0.08794	0.92992
4	119933512	120392684	79	12	8.1153e-07	8.514e-11	9.2271e-06	0.087951	0.92992
3	183769683	185068255	257	50	1.9635e-06	5.0594e-10	2.2493e-05	0.087293	0.93044
5	103320005	104851483	245	33	-1.634e-06	3.5459e-10	1.8831e-05	-0.086771	0.93085
2	206735704	208645399	389	50	2.0182e-06	5.4579e-10	2.3362e-05	0.086387	0.93116
5	163771582	165642395	313	50	1.7954e-06	4.5432e-10	2.1315e-05	0.084231	0.93287
11	69516130	70926292	298	50	1.6298e-06	3.8104e-10	1.952e-05	0.083492	0.93346
20	41615460	42680176	236	43	-1.6818e-06	4.0606e-10	2.0151e-05	-0.083461	0.93348
15	38530777	40384132	439	50	2.4715e-06	8.7724e-10	2.9618e-05	0.083445	0.9335
5	155373505	156628700	245	33	1.4364e-06	2.9859e-10	1.728e-05	0.083124	0.93375
13	54682864	55817131	181	30	-1.3503e-06	2.6393e-10	1.6246e-05	-0.083117	0.93376
12	2544786	3677037	309	50	1.6634e-06	4.0211e-10	2.0053e-05	0.082952	0.93389
4	155056126	157485097	484	50	-1.9595e-06	5.614e-10	2.3694e-05	-0.082701	0.93409
8	119685457	121201700	289	42	-1.6175e-06	3.9101e-10	1.9774e-05	-0.081798	0.93481
20	42680176	44839056	445	50	-2.2625e-06	7.804e-10	2.7936e-05	-0.08099	0.93545
8	110484314	111850847	167	26	1.1962e-06	2.1852e-10	1.4783e-05	0.080922	0.9355
11	39382003	42310003	546	50	1.9271e-06	5.7504e-10	2.398e-05	0.080362	0.93595
17	77298636	78837588	389	50	-1.8991e-06	5.5957e-10	2.3655e-05	-0.080284	0.93601
11	21017138	22374142	356	50	-1.7024e-06	4.5029e-10	2.122e-05	-0.080225	0.93606
14	91296860	93132299	381	50	-1.9131e-06	5.8285e-10	2.4142e-05	-0.079244	0.93684
5	107264196	108633934	238	31	-1.4772e-06	3.5544e-10	1.8853e-05	-0.078351	0.93755
11	116383348	117747110	376	50	-1.9528e-06	6.3491e-10	2.5197e-05	-0.0775	0.93823
10	125869346	128001098	568	50	2.0714e-06	7.1617e-10	2.6761e-05	0.077403	0.9383
14	48573586	49005471	76	12	7.8017e-07	1.0189e-10	1.0094e-05	0.077292	0.93839
1	20469149	21736588	280	48	-1.7499e-06	5.1328e-10	2.2656e-05	-0.077237	0.93843
20	54055266	56447959	690	50	-2.0133e-06	7.0151e-10	2.6486e-05	-0.076014	0.93941
2	229370787	231843389	560	50	1.9618e-06	6.7027e-10	2.5889e-05	0.075776	0.9396
5	85767290	87389991	164	23	-1.2873e-06	2.9565e-10	1.7195e-05	-0.074869	0.94032
22	17674295	18296088	146	37	-1.1309e-06	2.3056e-10	1.5184e-05	-0.074477	0.94063
2	1781022	3973779	580	50	1.8938e-06	6.5203e-10	2.5535e-05	0.074164	0.94088
3	154714218	156008700	186	32	-1.1012e-06	2.2245e-10	1.4915e-05	-0.073834	0.94114
10	33707968	35109355	283	48	-1.53e-06	4.3361e-10	2.0823e-05	-0.073477	0.94143
17	41772087	43056905	253	32	1.3559e-06	3.4747e-10	1.8641e-05	0.072742	0.94201
11	100417169	101331121	216	34	1.2088e-06	2.8799e-10	1.697e-05	0.07123	0.94321
10	22772283	23175132	66	11	8.5222e-07	1.4506e-10	1.2044e-05	0.07076	0.94359
3	81427310	82643886	181	21	1.0896e-06	2.419e-10	1.5553e-05	0.070055	0.94415
5	127344604	129519025	379	48	1.4406e-06	4.301e-10	2.0739e-05	0.069463	0.94462
2	125840921	127373764	242	30	1.16e-06	2.8528e-10	1.689e-05	0.068681	0.94524
2	38132712	39031337	190	30	1.1378e-06	2.7695e-10	1.6642e-05	0.068367	0.94549
10	5983762	7171484	474	50	-1.6655e-06	5.9531e-10	2.4399e-05	-0.068262	0.94558
14	66399555	67992317	217	25	9.9467e-07	2.1286e-10	1.459e-05	0.068177	0.94565
21	20962339	22072764	221	45	1.1157e-06	2.7281e-10	1.6517e-05	0.067551	0.94614
10	30458838	31907519	296	43	-1.2272e-06	3.3582e-10	1.8325e-05	-0.066967	0.94661
13	20686720	22242174	364	50	-1.3438e-06	4.1045e-10	2.026e-05	-0.066328	0.94712
1	114873845	115880593	216	29	-9.8509e-07	2.2559e-10	1.502e-05	-0.065586	0.94771
8	37379389	38938806	198	42	1.2159e-06	3.5726e-10	1.8901e-05	0.064328	0.94871
10	61891409	62659679	177	26	-9.4688e-07	2.2365e-10	1.4955e-05	-0.063316	0.94952
4	66600492	68059497	248	36	1.1115e-06	3.2393e-10	1.7998e-05	0.061756	0.95076
22	16050408	17674295	117	27	-7.6904e-07	1.5552e-10	1.2471e-05	-0.061668	0.95083
10	57662146	58959528	210	21	-7.9611e-07	1.7657e-10	1.3288e-05	-0.059911	0.95223
11	126311320	127316679	327	50	-1.2421e-06	4.313e-10	2.0768e-05	-0.059808	0.95231
16	78456292	79134815	332	50	-1.2519e-06	4.4713e-10	2.1145e-05	-0.059203	0.95279
3	69276762	70449028	216	38	1.0588e-06	3.2018e-10	1.7894e-05	0.059171	0.95282
4	33172766	35151415	212	23	-9.4174e-07	2.5622e-10	1.6007e-05	-0.058833	0.95308
13	27284362	29257551	516	50	-1.6657e-06	8.0301e-10	2.8337e-05	-0.058782	0.95313
16	46399473	49007926	182	25	7.6986e-07	1.7297e-10	1.3152e-05	0.058537	0.95332
4	127830293	128996665	118	13	-7.2256e-07	1.5395e-10	1.2408e-05	-0.058236	0.95356
13	67844453	70724516	537	50	-1.3653e-06	5.5692e-10	2.3599e-05	-0.057853	0.95387
9	65472190	72512711	324	50	-1.1647e-06	4.1687e-10	2.0417e-05	-0.057044	0.95451
10	87937577	89127064	170	28	1.0176e-06	3.2255e-10	1.796e-05	0.056662	0.95481
1	69687616	71372470	316	49	1.1201e-06	3.9441e-10	1.986e-05	0.056402	0.95502
7	53176312	54222976	220	31	8.1355e-07	2.1521e-10	1.467e-05	0.055457	0.95577
7	150711505	152249806	272	50	-1.2089e-06	4.7753e-10	2.1852e-05	-0.055323	0.95588
4	9326479	10699152	300	29	1.0299e-06	3.4778e-10	1.8649e-05	0.055228	0.95596
2	6836254	8422147	411	50	-1.1816e-06	4.6813e-10	2.1636e-05	-0.05461	0.95645
2	68010176	69139564	286	47	-9.4571e-07	3.1002e-10	1.7607e-05	-0.053711	0.95717
13	24531937	25784362	430	50	-1.1915e-06	5.0329e-10	2.2434e-05	-0.053113	0.95764
1	57021728	58865399	520	50	1.3033e-06	6.1956e-10	2.4891e-05	0.052359	0.95824
11	30141357	32276901	402	49	1.2045e-06	5.4279e-10	2.3298e-05	0.051698	0.95877
19	22732896	23467746	99	13	-5.6033e-07	1.1889e-10	1.0904e-05	-0.05139	0.95902
16	71054028	72935150	280	30	-1.0124e-06	3.9467e-10	1.9866e-05	-0.050959	0.95936
7	118351581	121045273	274	32	-8.6142e-07	2.8803e-10	1.6972e-05	-0.050757	0.95952
6	22748307	23936619	266	50	-1.0553e-06	4.3368e-10	2.0825e-05	-0.050677	0.95958
2	220454551	222521176	507	50	1.2356e-06	6.6134e-10	2.5717e-05	0.048046	0.96168
7	16902069	19481547	593	50	1.247e-06	6.851e-10	2.6174e-05	0.047641	0.962
21	31197025	32668642	290	45	8.6464e-07	3.3232e-10	1.823e-05	0.047431	0.96217
8	90638162	93554386	423	50	-1.1207e-06	5.6104e-10	2.3686e-05	-0.047314	0.96226
2	128034347	129474441	268	42	7.6624e-07	2.8667e-10	1.6931e-05	0.045256	0.9639
7	153674019	154964730	332	50	-8.9528e-07	4.0776e-10	2.0193e-05	-0.044336	0.96464
1	241582220	242071602	121	26	6.5795e-07	2.2921e-10	1.514e-05	0.043459	0.96534
4	186909090	188472981	365	50	9.0736e-07	4.393e-10	2.096e-05	0.043291	0.96547
4	4684116	5502388	224	46	7.7475e-07	3.3316e-10	1.8253e-05	0.042446	0.96614
18	22996651	24026191	177	25	-6.1091e-07	2.1186e-10	1.4555e-05	-0.041971	0.96652
2	57429100	58297315	159	22	5.9894e-07	2.0498e-10	1.4317e-05	0.041833	0.96663
21	9411243	15950982	157	31	5.9809e-07	2.0706e-10	1.439e-05	0.041564	0.96685
18	3891658	5834180	457	50	-1.014e-06	5.9609e-10	2.4415e-05	-0.041533	0.96687
2	76913661	78079264	229	42	-7.2869e-07	3.0941e-10	1.759e-05	-0.041426	0.96696
4	10240	694715	76	10	4.661e-07	1.2756e-10	1.1294e-05	0.041269	0.96708
8	99401581	101620958	283	31	-7.2357e-07	3.1059e-10	1.7623e-05	-0.041057	0.96725
1	21736588	23086883	331	50	-8.5342e-07	4.3229e-10	2.0792e-05	-0.041046	0.96726
3	27840910	29142260	259	46	-7.6744e-07	3.5599e-10	1.8868e-05	-0.040675	0.96755
2	89154526	95326452	6	2	2.0097e-07	2.5974e-11	5.0965e-06	0.039434	0.96854
3	163253205	165055469	282	29	-6.0683e-07	2.401e-10	1.5495e-05	-0.039162	0.96876
15	25108590	27298112	544	50	9.522e-07	6.1267e-10	2.4752e-05	0.038469	0.96931
3	131836516	133252173	303	43	-6.9323e-07	3.4409e-10	1.855e-05	-0.037372	0.97019
17	13180372	13894637	194	49	-5.9786e-07	2.5674e-10	1.6023e-05	-0.037312	0.97024
2	80050403	81620841	323	50	-7.9871e-07	4.6015e-10	2.1451e-05	-0.037234	0.9703
9	25330810	26111757	162	33	5.9958e-07	2.6826e-10	1.6379e-05	0.036607	0.9708
13	33776903	35026464	268	43	6.5844e-07	3.3019e-10	1.8171e-05	0.036235	0.97109
7	98715474	100196651	170	21	-5.4169e-07	2.2446e-10	1.4982e-05	-0.036156	0.97116
11	103959636	104873284	145	19	-4.5045e-07	1.556e-10	1.2474e-05	-0.036111	0.97119
13	106750000	108189877	389	50	8.1383e-07	5.2507e-10	2.2914e-05	0.035516	0.97167
17	74375560	76263413	455	50	8.2833e-07	5.7531e-10	2.3986e-05	0.034534	0.97245
16	25986862	27445755	407	50	8.0792e-07	5.4892e-10	2.3429e-05	0.034484	0.97249
4	180122043	182066807	479	50	-8.5058e-07	6.2099e-10	2.492e-05	-0.034133	0.97277
14	40341990	41615502	208	26	-4.9752e-07	2.2582e-10	1.5027e-05	-0.033108	0.97359
5	29714820	31390249	331	50	6.4792e-07	3.9453e-10	1.9863e-05	0.032619	0.97398
7	124156805	124167552	3	1	-1.1203e-07	1.192e-11	3.4525e-06	-0.032451	0.97411
9	4495328	4884926	127	30	4.3585e-07	1.9158e-10	1.3841e-05	0.031489	0.97488
17	50719055	51826118	213	29	4.8666e-07	2.418e-10	1.555e-05	0.031296	0.97503
10	100668400	102949239	454	50	8.3415e-07	7.1381e-10	2.6717e-05	0.031222	0.97509
10	13321600	15026068	524	50	-8.1052e-07	7.023e-10	2.6501e-05	-0.030585	0.9756
21	36524373	37870779	305	49	5.56e-07	3.4461e-10	1.8564e-05	0.029951	0.97611
1	113273306	114873845	337	50	-6.5908e-07	4.9513e-10	2.2252e-05	-0.02962	0.97637
9	6557589	7154923	170	30	-4.3591e-07	2.3783e-10	1.5422e-05	-0.028266	0.97745
9	129059665	130055510	194	33	5.4722e-07	3.9877e-10	1.9969e-05	0.027403	0.97814
22	27834752	29651799	320	50	5.8941e-07	5.0766e-10	2.2531e-05	0.02616	0.97913
3	40221298	41064528	84	13	2.6639e-07	1.0513e-10	1.0253e-05	0.025981	0.97927
9	22206559	24158518	332	50	-6.2956e-07	6.1941e-10	2.4888e-05	-0.025296	0.97982
21	38711704	40482902	526	50	-6.5985e-07	6.8686e-10	2.6208e-05	-0.025177	0.97991
2	147277162	150210292	389	50	5.8131e-07	5.4748e-10	2.3398e-05	0.024844	0.98018
8	3392926	3783017	236	41	-4.5504e-07	3.4077e-10	1.846e-05	-0.02465	0.98033
4	158743718	161058864	300	45	-4.4026e-07	3.2545e-10	1.804e-05	-0.024404	0.98053
1	12779466	14891511	337	50	-5.0767e-07	4.3668e-10	2.0897e-05	-0.024294	0.98062
9	104624437	105967976	336	49	-4.33e-07	3.3403e-10	1.8277e-05	-0.023691	0.9811
7	19481547	20124908	138	23	-3.1152e-07	1.7443e-10	1.3207e-05	-0.023587	0.98118
7	71874885	73334602	113	19	3.2743e-07	1.9273e-10	1.3883e-05	0.023586	0.98118
2	88038507	89154526	127	23	2.8475e-07	1.5966e-10	1.2636e-05	0.022535	0.98202
4	176570716	178991910	531	50	5.4553e-07	6.4194e-10	2.5337e-05	0.021531	0.98282
15	78516053	80860978	582	50	-5.9393e-07	8.1455e-10	2.854e-05	-0.02081	0.9834
16	60054	1207206	209	40	-5.1658e-07	6.226e-10	2.4952e-05	-0.020703	0.98348
3	165055469	167117429	260	35	-3.2553e-07	2.5419e-10	1.5943e-05	-0.020418	0.98371
10	10249396	12586797	575	50	-5.7783e-07	9.3246e-10	3.0536e-05	-0.018923	0.9849
4	183371275	184929455	359	50	4.1314e-07	5.0923e-10	2.2566e-05	0.018308	0.98539
3	124936642	126214943	267	39	-3.3932e-07	3.5342e-10	1.88e-05	-0.018049	0.9856
2	10298469	12419150	561	50	4.3522e-07	6.2782e-10	2.5056e-05	0.01737	0.98614
3	55348860	56433907	235	32	2.9381e-07	3.1715e-10	1.7809e-05	0.016498	0.98684
15	20001200	21131604	4	1	6.1103e-08	1.3827e-11	3.7185e-06	0.016432	0.98689
10	131741327	132580245	263	46	-2.5182e-07	3.6875e-10	1.9203e-05	-0.013114	0.98954
6	28917608	29737971	16	4	-5.8155e-08	2.2258e-11	4.7179e-06	-0.012327	0.99017
15	96141596	98030910	434	50	2.6397e-07	5.2532e-10	2.292e-05	0.011517	0.99081
7	78093859	79888069	361	50	2.3356e-07	4.6046e-10	2.1458e-05	0.010884	0.99132
21	23362875	24696231	239	43	1.7603e-07	2.8673e-10	1.6933e-05	0.010395	0.99171
16	31382943	46399473	86	13	1.0659e-07	1.0844e-10	1.0413e-05	0.010236	0.99183
2	214014282	215573795	243	34	1.8986e-07	3.511e-10	1.8738e-05	0.010132	0.99192
2	217715661	218395480	147	28	1.4093e-07	2.0273e-10	1.4238e-05	0.0098976	0.9921
2	95326452	98995201	253	31	-1.4738e-07	2.7324e-10	1.653e-05	-0.0089161	0.99289
19	51532567	52985290	389	50	-1.8634e-07	4.6115e-10	2.1474e-05	-0.0086772	0.99308
13	30483267	32301815	501	50	2.1221e-07	6.447e-10	2.5391e-05	0.0083579	0.99333
11	72286017	74412351	368	50	2.5139e-07	9.5496e-10	3.0902e-05	0.0081349	0.99351
3	197075987	197946622	111	23	-8.3896e-08	1.0984e-10	1.048e-05	-0.008005	0.99361
10	102949239	104380410	195	22	1.2141e-07	3.4881e-10	1.8676e-05	0.006501	0.99481
1	189904130	191868930	374	37	1.2636e-07	4.0647e-10	2.0161e-05	0.0062675	0.995
16	6893551	7529121	296	45	1.1663e-07	3.6686e-10	1.9154e-05	0.006089	0.99514
22	46470495	47596318	293	50	-7.7403e-08	4.3634e-10	2.0889e-05	-0.0037055	0.99704
11	19569535	21017138	466	50	-8.8019e-08	6.455e-10	2.5407e-05	-0.0034644	0.99724
1	93536459	94506191	162	20	2.602e-08	1.7665e-10	1.3291e-05	0.0019578	0.99844
3	185068255	186890344	389	50	1.5691e-08	1.8386e-09	4.2879e-05	0.00036593	0.99971

## Sheet: Supplementary Table 2
Supplementary Table 2. Shared risk areas for T2DM and MASLD obtained by GWAS-PW analysis.
Column Description 1.chunk: the internal numerical identifer for the segment 2.NSNP: the number of SNPs in the segment 3.chr: chromosome 4.st: star position 5.sp: end position 6.max_abs_Z_[pheno1]: the maximum absolute value of the Z-score for phenotype 1 in the region 7.max_abs_Z_[pheno2]: the maximum absolute value of the Z-score for phenotype 2 in the region 8.logBF_1: ln(regional Bayes factor…
chunk	NSNP	chr	st	sp	max_abs_Z_T2D	max_abs_Z_NAFLD	logBF_1	logBF_2	logBF_3	logBF_4	pi_1	pi_2	pi_3	pi_4	PPA_1	PPA_2	PPA_3	PPA_4
1696	2450	chr22	43714255	44993903	8.95455	14.5596	29.1517	91.8816	128.615	120.484	0.960308	2.9622e-05	0.0344224	0.00305263	1.77546e-42	9.58893e-20	0.999974	2.6105e-05
1591	1661	chr19	18410369	19876747	11.4143	8.6092	54.2368	26.0631	86.6153	80.1722	0.960308	2.9622e-05	0.0344224	0.00305263	2.41942e-13	4.33735e-30	0.999859	0.000141125
1592	1372	chr19	19878263	20902153	6.13636	4.40075	8.8143	0.604334	16.0985	8.9438	0.960308	2.9622e-05	0.0344224	0.00305263	0.0187861	1.57578e-10	0.981146	6.79738e-05
1520	3694	chr17	64800898	67858387	9.91111	4.44756	40.2499	2.0065	46.4796	42.2447	0.960308	2.9622e-05	0.0344224	0.00305263	0.0520341	3.94981e-23	0.94675	0.00121575
1590	3116	chr19	16375173	18409087	3.41026	5.27418	-0.01682	4.45644	6.12034	4.43748	0.960308	2.9622e-05	0.0344224	0.00305263	0.0559743	0.000151323	0.928443	0.0153014
1456	4033	chr16	53383142	55903323	33.1892	4.72347	536.244	2.01242	541.755	538.251	0.960308	2.9622e-05	0.0344224	0.00305263	0.101122	3.0214e-238	0.896486	0.00239181
1607	2068	chr19	44744870	46101600	11.94	4.84112	59.6783	2.51851	65.003	62.1919	0.960308	2.9622e-05	0.0344224	0.00305263	0.11904	5.5047e-31	0.876287	0.0046733
1369	2779	chr14	94326457	95750857	5.34783	4.70785	4.22985	1.51685	8.86916	5.74192	0.960308	2.9622e-05	0.0344224	0.00305263	0.21171	4.33214e-07	0.78523	0.00305273
1101	1149	chr11	8334784	9086714	9.46341	3.79987	35.687	1.00583	40.1182	36.674	0.960308	2.9622e-05	0.0344224	0.00305263	0.248701	6.65353e-21	0.749178	0.00212131
148	1482	chr2	26895722	28597624	13.4324	4.22612	79.3243	1.95294	82.7607	81.2749	0.960308	2.9622e-05	0.0344224	0.00305263	0.468107	3.61075e-39	0.521427	0.0104656
175	1630	chr2	65934026	67226030	6.075	3.67122	9.28162	0.0981591	12.4875	9.36963	0.960308	2.9622e-05	0.0344224	0.00305263	0.529646	1.67827e-09	0.468516	0.00183853
544	1940	chr5	35051232	36433782	5.48438	3.51567	4.6664	0.0905213	7.81418	4.74988	0.960308	2.9622e-05	0.0344224	0.00305263	0.544038	1.72805e-07	0.45407	0.00187996
886	1026	chr8	59069280	59726459	4.58491	4.5243	3.09804	2.9844	6.17024	6.08138	0.960308	2.9622e-05	0.0344224	0.00305263	0.544426	1.49896e-05	0.421317	0.034186
102	2326	chr1	200138849	201588615	5.58974	3.65395	5.44968	-0.0129098	8.37937	5.43063	0.960308	2.9622e-05	0.0344224	0.00305263	0.597295	7.81664e-08	0.400836	0.00186286
736	2337	chr6	162931570	164382899	7.26316	3.3163	16.115	-0.109607	18.874	15.9999	0.960308	2.9622e-05	0.0344224	0.00305263	0.637521	1.76777e-12	0.360673	0.0018062
936	2042	chr9	102645	1078053	6.05	3.51757	9.29945	-0.00486575	12.0143	9.28896	0.960308	2.9622e-05	0.0344224	0.00305263	0.647464	1.81806e-09	0.350499	0.00203668
145	2356	chr2	21051633	23340784	4.86842	3.7408	3.95172	0.149563	6.65376	4.09687	0.960308	2.9622e-05	0.0344224	0.00305263	0.65012	4.47655e-07	0.347462	0.00238943
1480	3045	chr16	87648197	89041111	5.55914	3.327	6.45597	-0.228639	9.03953	6.22341	0.960308	2.9622e-05	0.0344224	0.00305263	0.676926	2.61011e-08	0.321366	0.00170532
464	2038	chr4	99426471	100676797	4.64286	3.44933	4.07132	0.14564	6.64762	4.21261	0.960308	2.9622e-05	0.0344224	0.00305263	0.677962	4.12581e-07	0.319529	0.00248216
1276	2444	chr13	43101616	44901189	4.19118	3.6593	1.66844	-0.151828	4.12814	1.51226	0.960308	2.9622e-05	0.0344224	0.00305263	0.702944	3.5123e-06	0.294839	0.00191141
433	2011	chr4	43965710	45188855	11.6486	3.61895	57.1579	-0.1125	59.4616	57.0407	0.960308	2.9622e-05	0.0344224	0.00305263	0.734392	3.04035e-30	0.263532	0.00207627
1482	1966	chr17	1880	1170603	6.46939	4.12773	11.313	0.583205	13.5034	11.8943	0.960308	2.9622e-05	0.0344224	0.00305263	0.75409	5.09014e-10	0.241624	0.0042867
553	1812	chr5	55417599	56617577	14.881	3.52374	99.8612	-0.127128	102.038	99.7292	0.960308	2.9622e-05	0.0344224	0.00305263	0.758249	8.80298e-49	0.239639	0.00211227
1640	1177	chr20	39610856	40585492	7.56757	3.86789	20.9222	0.663632	23.0986	21.5828	0.960308	2.9622e-05	0.0344224	0.00305263	0.756371	3.71312e-14	0.238974	0.00465453
1375	2933	chr14	103013178	105000267	6.66071	3.55017	13.9715	-0.0437589	16.1282	13.9253	0.960308	2.9622e-05	0.0344224	0.00305263	0.761715	1.9242e-11	0.235973	0.00231212
503	1689	chr4	163244345	164477846	4.17073	4.05911	1.62184	1.22413	3.67565	2.84472	0.960308	2.9622e-05	0.0344224	0.00305263	0.774729	1.60558e-05	0.21654	0.00836572
657	2117	chr6	32682664	33235755	8.5614	4.37393	26.5268	2.50406	28.5934	29.0306	0.960308	2.9622e-05	0.0344224	0.00305263	0.756437	8.61073e-16	0.214157	0.0294058
335	2834	chr3	88299184	94253526	6.40541	3.47553	13.0692	0.209082	15.0842	13.2766	0.960308	2.9622e-05	0.0344224	0.00305263	0.785693	6.3004e-11	0.211233	0.0030732
1259	1435	chr12	132807680	133832593	10.675	3.06002	47.0383	-0.227184	48.9601	46.8059	0.960308	2.9622e-05	0.0344224	0.00305263	0.801626	7.34573e-26	0.196355	0.00201984
414	2183	chr4	15927009	17383177	4.88095	3.06014	2.4676	-0.107594	4.26645	2.35749	0.960308	2.9622e-05	0.0344224	0.00305263	0.819911	1.92566e-06	0.177594	0.0023346
686	1511	chr6	81929828	83126194	4.75676	3.53832	3.95182	0.716975	5.72964	4.66716	0.960308	2.9622e-05	0.0344224	0.00305263	0.820587	9.96449e-07	0.174043	0.00533406
334	1097	chr3	87410488	88295551	5.01667	3.42383	6.50899	0.0342571	8.25054	6.53929	0.960308	2.9622e-05	0.0344224	0.00305263	0.827938	3.93787e-08	0.169346	0.00271281
285	2912	chr3	11020105	13069787	17.0545	4.35433	132.599	1.24977	134.299	133.849	0.960308	2.9622e-05	0.0344224	0.00305263	0.828272	2.30674e-62	0.162545	0.00918322
1407	2611	chr15	65104668	67094138	5.58974	3.56461	7.95415	0.25047	9.63948	8.20335	0.960308	2.9622e-05	0.0344224	0.00305263	0.835117	1.16222e-08	0.161477	0.00340593
383	2359	chr3	173477285	175116207	4.66667	3.31185	2.90209	0.0617484	4.56426	2.96208	0.960308	2.9622e-05	0.0344224	0.00305263	0.838623	1.51086e-06	0.15844	0.00283062
1305	538	chr13	93130805	93584149	3.5283	3.44809	0.359563	0.632113	1.99202	0.986319	0.960308	2.9622e-05	0.0344224	0.00305263	0.839645	3.40147e-05	0.153991	0.00499522
650	1528	chr6	25684606	26762080	6.04878	3.09151	10.1846	-0.172312	11.7921	10.0091	0.960308	2.9622e-05	0.0344224	0.00305263	0.846343	8.29489e-10	0.1514	0.00225731
768	3816	chr7	33556026	36213037	4.36842	3.29763	1.54623	-0.0787142	3.15013	1.46628	0.960308	2.9622e-05	0.0344224	0.00305263	0.846265	5.14052e-06	0.150836	0.0024834
92	2349	chr1	182755356	184595346	6.17949	3.10385	10.3521	-0.104185	11.9309	10.246	0.960308	2.9622e-05	0.0344224	0.00305263	0.849843	7.54145e-10	0.147727	0.00242956
6	1595	chr1	9365673	10802990	4.76	4.23646	3.44087	0.38307	4.96902	3.82232	0.960308	2.9622e-05	0.0344224	0.00305263	0.854728	1.23893e-06	0.14123	0.00397881
1553	2042	chr18	42927237	44298996	5.325	3.94267	5.33	-0.127263	6.83512	5.20065	0.960308	2.9622e-05	0.0344224	0.00305263	0.858903	1.13003e-07	0.138689	0.002399
266	2197	chr2	228119918	229370567	7.10526	2.78613	14.6341	-0.216884	16.1274	14.415	0.960308	2.9622e-05	0.0344224	0.00305263	0.860491	9.42465e-12	0.137312	0.00219727
867	2200	chr8	25484013	26681799	6.95652	3.87998	13.7372	-0.025092	15.2237	13.7103	0.960308	2.9622e-05	0.0344224	0.00305263	0.860883	2.80079e-11	0.136452	0.00266416
154	1405	chr2	35346486	36121168	3.44737	3.33433	0.762776	0.21836	2.23227	0.978719	0.960308	2.9622e-05	0.0344224	0.00305263	0.861441	1.54167e-05	0.13423	0.00339837
380	2873	chr3	168584336	170963758	13.0488	3.43065	73.6035	-0.162307	75.0311	73.4396	0.960308	2.9622e-05	0.0344224	0.00305263	0.867963	2.46383e-37	0.129695	0.00234186
947	3953	chr9	12276668	14835824	5.66038	3.42259	5.79249	-0.108378	7.2109	5.68316	0.960308	2.9622e-05	0.0344224	0.00305263	0.868873	7.33575e-08	0.128645	0.00247591
396	1682	chr3	194787548	195969224	7.90698	3.00829	23.1371	-0.336747	24.5449	22.7974	0.960308	2.9622e-05	0.0344224	0.00305263	0.870501	1.71566e-15	0.127529	0.00197022
1325	2089	chr14	24905123	26135306	6.58974	3.37735	12.2543	-0.166629	13.6329	12.0858	0.960308	2.9622e-05	0.0344224	0.00305263	0.873387	1.0866e-10	0.124268	0.0023457
1014	2021	chr10	3353681	4570438	3.61667	4.38659	0.602026	1.58688	1.9928	2.18849	0.960308	2.9622e-05	0.0344224	0.00305263	0.86141	7.11426e-05	0.124064	0.0133803
1457	2869	chr16	55904596	57664233	4.97959	3.70732	3.93425	-0.0922436	5.28598	3.84082	0.960308	2.9622e-05	0.0344224	0.00305263	0.876079	4.82017e-07	0.121345	0.00253647
1494	2106	chr17	13894637	15018584	2.86275	4.25865	-0.751109	1.09596	0.577421	0.344022	0.960308	2.9622e-05	0.0344224	0.00305263	0.869672	0.000170111	0.117696	0.00826471
419	2219	chr4	24137170	25607653	6.73333	3.38226	12.0067	-0.159801	13.3005	11.8453	0.960308	2.9622e-05	0.0344224	0.00305263	0.88229	1.41567e-10	0.115324	0.00238646
105	1872	chr1	204681324	205921859	8.65789	3.50594	27.3387	0.0709317	28.6184	27.408	0.960308	2.9622e-05	0.0344224	0.00305263	0.88316	3.91762e-17	0.113831	0.003009
749	776	chr7	5416248	5854424	4.54348	3.40511	3.11264	-0.055086	4.36301	3.05335	0.960308	2.9622e-05	0.0344224	0.00305263	0.886323	1.15099e-06	0.110931	0.00265528
1468	2871	chr16	75978975	77522911	6	2.96952	8.52164	-0.311839	9.76369	8.20842	0.960308	2.9622e-05	0.0344224	0.00305263	0.887747	3.99175e-09	0.110189	0.00206311
342	3457	chr3	104581842	106982460	4.21875	3.29506	0.468824	-0.284243	1.7048	0.183574	0.960308	2.9622e-05	0.0344224	0.00305263	0.887154	1.2887e-05	0.109448	0.00212021
465	3559	chr4	100680497	103220401	5.93333	4.23754	7.42968	0.726819	8.64951	8.15611	0.960308	2.9622e-05	0.0344224	0.00305263	0.886551	3.35653e-08	0.107621	0.00582708
718	2162	chr6	132766737	134243918	4.16667	3.93007	0.507298	-0.161548	1.72397	0.344338	0.960308	2.9622e-05	0.0344224	0.00305263	0.888811	1.40455e-05	0.107556	0.00240049
1506	1541	chr17	39901356	41772005	9.26829	4.27622	33.4496	0.48506	34.5891	33.9335	0.960308	2.9622e-05	0.0344224	0.00305263	0.895113	1.33276e-19	0.100271	0.00461633
551	2419	chr5	52134622	53702734	10.0952	3.10863	41.6904	-0.293276	42.7889	41.3955	0.960308	2.9622e-05	0.0344224	0.00305263	0.90099	1.62424e-23	0.0968774	0.00213269
1626	3351	chr20	13689864	15957780	4.375	3.40109	1.38437	-0.0489175	2.47457	1.33461	0.960308	2.9622e-05	0.0344224	0.00305263	0.900708	6.62706e-06	0.096047	0.0027242
69	1813	chr1	113278246	114873176	5.44737	3.82508	6.21716	0.261815	7.30379	6.47785	0.960308	2.9622e-05	0.0344224	0.00305263	0.900588	7.20043e-08	0.0956927	0.00371543
684	2554	chr6	78958156	80691022	5	3.65413	5.98208	0.729878	7.04908	6.71147	0.960308	2.9622e-05	0.0344224	0.00305263	0.900262	1.45401e-07	0.0937975	0.0059347
1664	2697	chr21	29125931	31196773	3.80769	3.97637	0.520756	1.16717	1.54274	1.68756	0.960308	2.9622e-05	0.0344224	0.00305263	0.899908	5.29827e-05	0.0896338	0.00918751
1405	2839	chr15	61266436	63214325	10.973	3.05525	49.7692	-0.286467	50.7487	49.4815	0.960308	2.9622e-05	0.0344224	0.00305263	0.910883	5.12561e-27	0.086946	0.00217154
289	1395	chr3	17892165	19123532	6.1	3.14144	11.196	-0.0821532	12.1754	11.112	0.960308	2.9622e-05	0.0344224	0.00305263	0.910443	3.5514e-10	0.0868965	0.00266092
202	2454	chr2	121306440	123302901	11.1591	3.49683	50.687	0.184026	51.6655	50.8701	0.960308	2.9622e-05	0.0344224	0.00305263	0.909766	3.27324e-27	0.0867613	0.00347312
283	1422	chr3	8648561	9541905	7.69811	3.20877	20.282	-0.296575	21.2362	19.9831	0.960308	2.9622e-05	0.0344224	0.00305263	0.912876	3.25441e-14	0.0849713	0.00215225
558	2041	chr5	61674012	63218410	5.35	4.05591	5.42145	0.540748	6.37377	5.96153	0.960308	2.9622e-05	0.0344224	0.00305263	0.910443	2.13205e-07	0.0845812	0.00496672
961	1381	chr9	33580504	34641348	8.23684	2.87244	26.6661	-0.146247	27.6137	26.5178	0.960308	2.9622e-05	0.0344224	0.00305263	0.91307	6.38648e-17	0.0844277	0.00250245
833	2332	chr7	146429154	147814190	4.82051	3.19471	4.16826	0.119477	5.10741	4.28685	0.960308	2.9622e-05	0.0344224	0.00305263	0.912992	4.91255e-07	0.0837075	0.00326765
1454	3924	chr16	49008253	52035639	6.05263	3.39585	8.33746	-0.20335	9.2604	8.13339	0.960308	2.9622e-05	0.0344224	0.00305263	0.915077	5.51362e-09	0.0825504	0.0023719
702	1095	chr6	107450585	108463204	5.33333	2.77016	4.8485	-0.416555	5.75664	4.42886	0.960308	2.9622e-05	0.0344224	0.00305263	0.916596	1.4615e-07	0.0814724	0.00191511
1250	2488	chr12	118135494	119749967	8.4717	3.33526	24.9508	-0.0806498	25.8327	24.8691	0.960308	2.9622e-05	0.0344224	0.00305263	0.91784	3.81034e-16	0.0794713	0.00268891
287	1945	chr3	14817654	16281862	7.15	3.34254	18.1232	0.225936	19.0018	18.3482	0.960308	2.9622e-05	0.0344224	0.00305263	0.917192	4.77526e-13	0.0791568	0.00365131
1044	3336	chr10	55107625	57030858	5.11628	4.46615	5.16591	1.30471	6.04561	6.47044	0.960308	2.9622e-05	0.0344224	0.00305263	0.910644	5.91097e-07	0.0786735	0.01067
242	2683	chr2	182269294	184357350	4.51351	3.45231	1.72981	-0.0644803	2.59317	1.66446	0.960308	2.9622e-05	0.0344224	0.00305263	0.918797	4.71163e-06	0.078091	0.00273589
80	3262	chr1	159913053	162346001	4.24324	3.30752	1.02795	-0.127486	1.86948	0.899708	0.960308	2.9622e-05	0.0344224	0.00305263	0.920151	8.93846e-06	0.0765176	0.00257292
317	3201	chr3	60273192	62354964	4.72222	3.47309	3.0028	-0.233286	3.83896	2.76871	0.960308	2.9622e-05	0.0344224	0.00305263	0.921368	1.11744e-06	0.0762091	0.00231757
1413	2450	chr15	76399014	78514006	14.878	3.89022	99.8216	0.0755455	100.642	99.8962	0.960308	2.9622e-05	0.0344224	0.00305263	0.921778	1.36353e-48	0.0750653	0.00315705
701	2057	chr6	106059376	107449222	7.3	2.63254	17.4976	-0.37251	18.2979	17.1236	0.960308	2.9622e-05	0.0344224	0.00305263	0.924225	4.94435e-13	0.073754	0.00202122
992	1037	chr9	114831484	115691913	2.81081	3.10188	-0.0154254	0.173784	0.785428	0.156572	0.960308	2.9622e-05	0.0344224	0.00305263	0.920837	3.43209e-05	0.0735225	0.00347651
1336	1681	chr14	44544557	46080757	4.71053	3.632	3.31794	-0.202274	4.09465	3.1143	0.960308	2.9622e-05	0.0344224	0.00305263	0.925399	8.44741e-07	0.0721242	0.00239968
307	2815	chr3	42541598	45163823	5.63415	3.62198	6.44995	-0.200827	7.22156	6.24827	0.960308	2.9622e-05	0.0344224	0.00305263	0.925802	3.69256e-08	0.0717887	0.00240544
798	1402	chr7	90662797	92491283	5.80488	3.92877	8.51688	0.0696477	9.28777	8.58523	0.960308	2.9622e-05	0.0344224	0.00305263	0.925163	6.1212e-09	0.0716877	0.00314894
1292	4417	chr13	67844453	70724235	3.92188	3.47023	-0.330023	-0.222486	0.432877	-0.552998	0.960308	2.9622e-05	0.0344224	0.00305263	0.923689	3.17272e-05	0.0710035	0.00234937
1158	1305	chr11	108437405	109865784	3.625	3.64118	0.555328	0.398132	1.31614	0.952286	0.960308	2.9622e-05	0.0344224	0.00305263	0.923557	2.43443e-05	0.0708456	0.00436639
1233	2685	chr12	94514787	96020294	6.97333	3.14603	14.4619	-0.350245	15.1881	14.1106	0.960308	2.9622e-05	0.0344224	0.00305263	0.929075	1.05789e-11	0.068846	0.00207859
1198	2904	chr12	30512406	32165416	6.30769	3.38522	9.05957	-0.281167	9.78125	8.77752	0.960308	2.9622e-05	0.0344224	0.00305263	0.929227	2.51592e-09	0.0685454	0.00222788
1628	2563	chr20	17487404	18968905	4.5	4.02406	3.09623	-0.0408532	3.81792	3.05462	0.960308	2.9622e-05	0.0344224	0.00305263	0.928575	1.24337e-06	0.068497	0.00283145
1648	4122	chr20	54056103	56447477	5.35	3.99252	5.03895	-0.0257894	5.75362	5.01269	0.960308	2.9622e-05	0.0344224	0.00305263	0.929056	1.80991e-07	0.0680533	0.00287675
1666	2472	chr21	32669433	34376588	4.10345	3.46541	0.843311	-0.139812	1.55264	0.702653	0.960308	2.9622e-05	0.0344224	0.00305263	0.928839	1.07196e-05	0.0676752	0.00256517
1505	1691	chr17	38878827	39899490	4.66667	3.68086	1.8456	0.0547017	2.54734	1.89929	0.960308	2.9622e-05	0.0344224	0.00305263	0.929344	4.78195e-06	0.0672002	0.00311714
606	2579	chr5	144943354	147181099	3.875	3.38522	0.764536	-0.236495	1.46578	0.52713	0.960308	2.9622e-05	0.0344224	0.00305263	0.929496	1.05368e-05	0.0671774	0.00233027
1608	1747	chr19	46102697	47148853	14.6486	3.03143	96.3608	-0.11444	97.0607	96.2449	0.960308	2.9622e-05	0.0344224	0.00305263	0.930229	3.62341e-47	0.0671381	0.00263333
990	3484	chr9	110695062	112777424	6.37778	4.21209	10.7358	1.38674	11.4395	12.1224	0.960308	2.9622e-05	0.0344224	0.00305263	0.921517	2.47429e-09	0.0667623	0.0117209
825	1717	chr7	135591083	136875365	4.15385	3.30205	0.173608	-0.279012	0.867881	-0.106773	0.960308	2.9622e-05	0.0344224	0.00305263	0.929276	1.82296e-05	0.0666951	0.00223172
1253	2555	chr12	124978361	126445124	5.37255	3.82673	4.53902	0.0631249	5.22371	4.60147	0.960308	2.9622e-05	0.0344224	0.00305263	0.93067	3.26695e-07	0.066158	0.00314906
1496	2386	chr17	16412423	18855987	7.36842	4.18084	17.1977	0.459359	17.843	17.6566	0.960308	2.9622e-05	0.0344224	0.00305263	0.931641	1.54557e-12	0.0636734	0.00468593
324	2562	chr3	70449145	72528247	6.52632	3.0904	12.8533	-0.214984	13.4949	12.6374	0.960308	2.9622e-05	0.0344224	0.00305263	0.934014	6.0824e-11	0.0635936	0.0023926
1236	2491	chr12	99307434	101447052	4.5	3.10086	2.33927	-0.175301	2.97535	2.16314	0.960308	2.9622e-05	0.0344224	0.00305263	0.934054	2.33085e-06	0.0632489	0.0024897
214	1937	chr2	138699045	140100107	4.03077	3.12796	1.07845	-0.0597943	1.70917	1.01769	0.960308	2.9622e-05	0.0344224	0.00305263	0.933596	9.22634e-06	0.0628791	0.00279277
728	3079	chr6	150253925	151912653	4.65789	3.93913	1.30133	-0.0870644	1.93002	1.21365	0.960308	2.9622e-05	0.0344224	0.00305263	0.933921	7.18688e-06	0.0627736	0.00271952
408	1259	chr4	8159936	9154426	3.27027	4.69887	-0.0340055	1.54741	0.56638	1.51297	0.960308	2.9622e-05	0.0344224	0.00305263	0.923551	0.000138505	0.0603443	0.01379
454	1823	chr4	83373056	84798714	6.94872	3.45272	14.1089	-0.133216	14.6904	13.9746	0.960308	2.9622e-05	0.0344224	0.00305263	0.937298	1.88716e-11	0.0600967	0.00260503
1526	2663	chr17	77298636	78837010	6.39535	3.39964	10.5037	-0.314341	11.0675	10.1885	0.960308	2.9622e-05	0.0344224	0.00305263	0.938691	5.8013e-10	0.0591318	0.00217716
357	1989	chr3	130244735	131833006	7.25	3.46966	17.5817	-0.0919046	18.139	17.4888	0.960308	2.9622e-05	0.0344224	0.00305263	0.93854	6.11096e-13	0.0587406	0.0027189
1196	2808	chr12	27800180	29651051	14.6383	3.06358	96.6122	-0.313819	97.1645	96.2974	0.960308	2.9622e-05	0.0344224	0.00305263	0.939329	2.33116e-47	0.0584912	0.00217953
467	2467	chr4	105306382	107500922	6.83333	2.92057	13.9872	-0.272949	14.5372	13.7134	0.960308	2.9622e-05	0.0344224	0.00305263	0.939368	1.85754e-11	0.0583612	0.00227077
488	3091	chr4	136566481	138541820	5.54054	2.96213	5.64703	-0.163435	6.19726	5.48297	0.960308	2.9622e-05	0.0344224	0.00305263	0.9391	8.6789e-08	0.058359	0.00253354
1123	3379	chr11	47008125	49865926	8.83784	2.77551	29.3785	-0.354452	29.9256	29.0233	0.960308	2.9622e-05	0.0344224	0.00305263	0.939692	3.54279e-18	0.0582139	0.00209406
1051	3448	chr10	63341695	65793528	6.825	3.40243	15.4947	-0.0288324	16.0296	15.4654	0.960308	2.9622e-05	0.0344224	0.00305263	0.939603	5.25225e-12	0.057497	0.0029005
530	2778	chr5	11173283	13464078	4.91892	3.88662	4.35389	0.44313	4.88723	4.79663	0.960308	2.9622e-05	0.0344224	0.00305263	0.938015	5.79421e-07	0.0573149	0.00464253
756	2491	chr7	12635461	13883905	6.76056	3.93997	13.1144	-0.0423907	13.6361	13.0713	0.960308	2.9622e-05	0.0344224	0.00305263	0.940341	5.60501e-11	0.056796	0.00286318
495	2216	chr4	150685519	152782099	4.75676	3.21476	3.37107	-0.0656556	3.88341	3.30466	0.960308	2.9622e-05	0.0344224	0.00305263	0.940834	9.33611e-07	0.0562925	0.00279856
114	459	chr1	221859456	222229420	3.63793	3.40819	0.00298641	-0.0255344	0.51325	-0.0261574	0.960308	2.9622e-05	0.0344224	0.00305263	0.938882	2.81468e-05	0.0560591	0.00289879
373	1736	chr3	156009925	157311596	7.26316	2.9875	16.0828	-0.0659693	16.5766	16.0158	0.960308	2.9622e-05	0.0344224	0.00305263	0.94188	2.81767e-12	0.0553204	0.00280007
1460	1449	chr16	60746923	62228948	4.04444	2.96489	0.268527	-0.349412	0.753273	-0.0822326	0.960308	2.9622e-05	0.0344224	0.00305263	0.941442	1.56542e-05	0.0547958	0.00210729
1499	1823	chr17	27334244	29785784	7.78947	3.1549	20.8921	-0.224687	21.3736	20.6663	0.960308	2.9622e-05	0.0344224	0.00305263	0.942906	1.96222e-14	0.0547026	0.00239146
907	2392	chr8	95005600	96533091	10.6216	2.88584	45.6221	-0.261357	46.103	45.3598	0.960308	2.9622e-05	0.0344224	0.00305263	0.943019	3.4418e-25	0.0546746	0.002306
387	1891	chr3	179375272	181510911	5.05556	3.48316	4.49793	-0.13521	4.97668	4.36182	0.960308	2.9622e-05	0.0344224	0.00305263	0.942813	2.82802e-07	0.0545472	0.00261562
1399	2477	chr15	53070141	54508497	7.91071	3.06421	20.2818	-0.216367	20.754	20.0646	0.960308	2.9622e-05	0.0344224	0.00305263	0.943364	3.64452e-14	0.0542231	0.00241338
690	1599	chr6	88822616	89971733	3.4127	3.76944	0.843055	0.265992	1.31771	1.10831	0.960308	2.9622e-05	0.0344224	0.00305263	0.940945	1.62987e-05	0.0542167	0.00389965
104	1838	chr1	203334734	204681010	6.05128	3.29695	8.21673	-0.126126	8.68596	8.08964	0.960308	2.9622e-05	0.0344224	0.00305263	0.9433	6.92785e-09	0.0540587	0.0026407
1082	1523	chr10	119524240	120590402	4.04444	3.698	0.933422	-0.0941254	1.38867	0.83827	0.960308	2.9622e-05	0.0344224	0.00305263	0.943121	1.04115e-05	0.0532981	0.00272588
36	1386	chr1	58865399	59889995	3.15556	3.44282	-0.201917	0.445439	0.257155	0.242751	0.960308	2.9622e-05	0.0344224	0.00305263	0.939378	5.53589e-05	0.0532898	0.00465822
645	3469	chr6	19208304	21683982	29.5366	3.04174	421.161	-0.205785	421.611	420.954	0.960308	2.9622e-05	0.0344224	0.00305263	0.944451	2.93303e-188	0.0531072	0.00244213
1439	1958	chr16	11522171	12613039	4.14679	3.03745	0.52526	-0.241423	0.970156	0.282958	0.960308	2.9622e-05	0.0344224	0.00305263	0.943586	1.35213e-05	0.052775	0.00235404
1208	2681	chr12	49001866	51775820	8.78947	3.35401	27.9525	-0.160107	28.393	27.7917	0.960308	2.9622e-05	0.0344224	0.00305263	0.944831	1.8006e-17	0.0526121	0.00255725
816	2766	chr7	121934655	124155970	5.95122	2.81657	7.77502	-0.358191	8.21461	7.41605	0.960308	2.9622e-05	0.0344224	0.00305263	0.945309	8.56186e-09	0.0525912	0.00209863
261	2091	chr2	218396070	220454389	5.54762	3.94545	6.42785	0.502747	6.86851	6.93016	0.960308	2.9622e-05	0.0344224	0.00305263	0.942551	7.76729e-08	0.0524942	0.00495129
1385	1094	chr15	31594680	32441633	5.13953	2.88414	5.14746	-0.272728	5.5811	4.87295	0.960308	2.9622e-05	0.0344224	0.00305263	0.945418	1.29083e-07	0.0522857	0.00228385
1392	1924	chr15	41177514	42775660	7.21053	3.20382	16.8584	-0.140627	17.283	16.7169	0.960308	2.9622e-05	0.0344224	0.00305263	0.94557	1.20865e-12	0.0518206	0.00260907
224	1938	chr2	154005348	155390631	4.57353	3.5074	3.80047	0.031717	4.21281	3.83149	0.960308	2.9622e-05	0.0344224	0.00305263	0.945654	6.73265e-07	0.0511963	0.00310073
1663	2965	chr21	27275338	29124982	4.03279	3.61055	0.0629163	0.338263	0.470412	0.400817	0.960308	2.9622e-05	0.0344224	0.00305263	0.94294	3.83062e-05	0.0508029	0.00420238
41	2154	chr1	66939430	68476806	4.45312	3.61269	1.69593	0.046323	2.1004	1.74164	0.960308	2.9622e-05	0.0344224	0.00305263	0.945657	5.60434e-06	0.0507953	0.00314667
22	1585	chr1	37549803	38731622	4.72549	2.95421	2.34247	-0.212567	2.73697	2.1288	0.960308	2.9622e-05	0.0344224	0.00305263	0.946997	2.26941e-06	0.0503627	0.00243118
155	3233	chr2	36122006	38132650	5.06522	3.7965	3.89935	-0.262636	4.28864	3.63615	0.960308	2.9622e-05	0.0344224	0.00305263	0.947513	4.5526e-07	0.0501279	0.00231494
1344	1418	chr14	53997831	55233594	3.87097	3.16582	0.973351	0.024276	1.3636	0.996599	0.960308	2.9622e-05	0.0344224	0.00305263	0.946001	1.12958e-05	0.0500962	0.00307787
428	2119	chr4	36020436	37254793	4.91892	2.95289	3.30034	-0.0906311	3.68777	3.20899	0.960308	2.9622e-05	0.0344224	0.00305263	0.947155	9.83885e-07	0.0500162	0.00274797
1311	2545	chr13	102301284	104065987	5.14634	3.18677	3.45008	-0.192281	3.82726	3.25713	0.960308	2.9622e-05	0.0344224	0.00305263	0.947901	7.65787e-07	0.049545	0.00248442
1653	1186	chr20	62191558	62917729	7.7	2.36464	21.2031	-0.384823	21.5783	20.8164	0.960308	2.9622e-05	0.0344224	0.00305263	0.948473	1.2323e-14	0.049479	0.00204812
1004	1506	chr9	134128797	135298675	6.375	3.18474	11.9027	-0.323139	12.2716	11.5782	0.960308	2.9622e-05	0.0344224	0.00305263	0.948643	1.43451e-10	0.0491766	0.00217998
1139	890	chr11	80723712	81266104	3.23077	2.97648	-0.160705	-0.0580014	0.20667	-0.220366	0.960308	2.9622e-05	0.0344224	0.00305263	0.945661	3.23253e-05	0.0489458	0.00283196
284	2244	chr3	9543642	11019209	4.66	3.71297	1.91995	-0.0713343	2.27366	1.84796	0.960308	2.9622e-05	0.0344224	0.00305263	0.94845	3.99406e-06	0.0484239	0.00280551
1188	1446	chr12	11754985	12732360	4.64865	3.38674	2.03198	0.127623	2.38546	2.15875	0.960308	2.9622e-05	0.0344224	0.00305263	0.947907	4.3543e-06	0.0483854	0.00342047
1301	2114	chr13	84137862	85610544	3.18182	3.6167	-0.254288	0.197151	0.1018	-0.057668	0.960308	2.9622e-05	0.0344224	0.00305263	0.945151	4.57891e-05	0.0483703	0.00365725
566	2106	chr5	77624228	79392941	8.97368	2.93069	31.7843	-0.361483	32.1321	31.4218	0.960308	2.9622e-05	0.0344224	0.00305263	0.949696	3.20664e-19	0.0482032	0.00210091
615	2193	chr5	159973944	161481306	3.38462	3.34074	0.0820212	-0.134806	0.431941	-0.0534692	0.960308	2.9622e-05	0.0344224	0.00305263	0.947183	2.35218e-05	0.0481763	0.00262939
924	3297	chr8	126410966	128658961	5.08889	6.36302	3.35886	10.2756	8.23907	13.6345	0.960308	2.9622e-05	0.0344224	0.00305263	0.0102054	0.000317647	0.0481628	0.941313
442	2834	chr4	62371818	64340381	4.02564	3.65235	1.19564	-0.147521	1.54184	1.04758	0.960308	2.9622e-05	0.0344224	0.00305263	0.948666	7.63815e-06	0.0480722	0.00260059
505	1859	chr4	165823867	167017541	3.67797	4.39607	0.348619	1.37715	0.703469	1.72554	0.960308	2.9622e-05	0.0344224	0.00305263	0.938611	8.09798e-05	0.0479762	0.0118232
1249	1484	chr12	117088805	118135273	5.26087	3.35392	5.92221	0.115866	6.26375	6.03726	0.960308	2.9622e-05	0.0344224	0.00305263	0.948757	8.8043e-08	0.0478537	0.00338363
1473	2239	chr16	81772536	82747145	3.78378	4.04846	0.495608	0.272782	0.827286	0.767925	0.960308	2.9622e-05	0.0344224	0.00305263	0.947392	2.33863e-05	0.0473159	0.0039542
1605	1330	chr19	42132314	43860030	3.27619	3.38066	-0.217407	0.0676615	0.112562	-0.150716	0.960308	2.9622e-05	0.0344224	0.00305263	0.946855	3.88411e-05	0.0472083	0.00321744
250	2054	chr2	199312794	201576053	3.78378	3.92381	0.807395	1.12546	1.14158	1.93261	0.960308	2.9622e-05	0.0344224	0.00305263	0.942578	3.99629e-05	0.0471935	0.00923118
531	1777	chr5	13465401	14756567	5.57692	3.62279	6.63266	-0.233553	6.95129	6.39817	0.960308	2.9622e-05	0.0344224	0.00305263	0.950739	3.05709e-08	0.0468673	0.00239049
127	1539	chr1	240564616	241581604	4.28947	2.87689	1.93842	-0.284288	2.25014	1.65302	0.960308	2.9622e-05	0.0344224	0.00305263	0.950862	3.17697e-06	0.0465508	0.00227213
388	2381	chr3	181511166	183764664	7.18919	3.50382	15.5267	-0.0775	15.8379	15.4485	0.960308	2.9622e-05	0.0344224	0.00305263	0.950688	4.90265e-12	0.0465168	0.00279491
183	2918	chr2	78079485	80049718	3.89362	3.48549	0.570715	-0.113771	0.88044	0.456455	0.960308	2.9622e-05	0.0344224	0.00305263	0.94967	1.47743e-05	0.0463998	0.00269286
639	2271	chr6	9020427	10538393	4.26718	2.91057	1.32513	-0.359848	1.63337	0.964493	0.960308	2.9622e-05	0.0344224	0.00305263	0.95092	5.43965e-06	0.0463918	0.00210758
1133	2286	chr11	69520001	70926024	4.30189	4.13412	0.649901	0.15845	0.954381	0.807864	0.960308	2.9622e-05	0.0344224	0.00305263	0.949186	1.7911e-05	0.0461335	0.0035336
1105	2672	chr11	13373764	15742397	10.0312	4.12244	38.6916	-0.212937	38.9896	38.478	0.960308	2.9622e-05	0.0344224	0.00305263	0.951604	3.72935e-22	0.045953	0.00244323
472	2006	chr4	115666436	117275534	3.35652	2.96926	0.327355	-0.144193	0.624676	0.182414	0.960308	2.9622e-05	0.0344224	0.00305263	0.949968	1.82861e-05	0.0458421	0.00261231
479	2010	chr4	125211540	126480268	4.59459	2.71111	2.42137	-0.303071	2.71565	2.11742	0.960308	2.9622e-05	0.0344224	0.00305263	0.951783	1.92545e-06	0.0457903	0.00223254
118	1977	chr1	229158832	230685099	11.65	2.77305	56.4614	-0.284406	56.7519	56.1759	0.960308	2.9622e-05	0.0344224	0.00305263	0.952093	6.66036e-30	0.0456318	0.00227491
971	1007	chr9	78900183	79467864	3.69388	3.33062	0.177381	-0.206078	0.465092	-0.0302529	0.960308	2.9622e-05	0.0344224	0.00305263	0.950294	1.99769e-05	0.0454192	0.00245441
259	2892	chr2	215574279	217715180	3.17241	3.97777	-0.440382	0.387231	-0.148976	-0.0534937	0.960308	2.9622e-05	0.0344224	0.00305263	0.946736	6.68129e-05	0.0454167	0.00443114
327	2152	chr3	75803755	77507524	5.13158	3.34122	5.25179	0.0681429	5.53628	5.31936	0.960308	2.9622e-05	0.0344224	0.00305263	0.951425	1.6457e-07	0.0453275	0.00323583
1294	3335	chr13	71527068	73933263	3.83673	2.94693	0.647475	-0.153717	0.929774	0.493322	0.960308	2.9622e-05	0.0344224	0.00305263	0.951052	1.3166e-05	0.0452102	0.00259131
978	465	chr9	88110013	88586795	2.85938	4.1264	-0.442015	0.458386	-0.162373	0.0143088	0.960308	2.9622e-05	0.0344224	0.00305263	0.946927	7.1872e-05	0.0448946	0.00475071
1417	2753	chr15	86653906	88369881	3.47368	3.38883	0.103273	0.170862	0.374595	0.273735	0.960308	2.9622e-05	0.0344224	0.00305263	0.949781	3.13459e-05	0.0446568	0.00358028
141	2750	chr2	14336045	16267900	5.97436	3.34593	8.95996	0.0668522	9.22848	9.02636	0.960308	2.9622e-05	0.0344224	0.00305263	0.952123	4.0334e-09	0.0446419	0.0032344
1391	863	chr15	40384132	41176188	6.7907	3.04419	14.5499	-0.217975	14.8153	14.33	0.960308	2.9622e-05	0.0344224	0.00305263	0.953025	1.13421e-11	0.0445431	0.00243146
402	1411	chr4	2844641	3845104	7.55714	3.73919	18.1811	0.223939	18.4473	18.4043	0.960308	2.9622e-05	0.0344224	0.00305263	0.951701	4.6667e-13	0.0445171	0.00378166
1427	1431	chr15	101553365	102429049	3.54167	3.29232	0.322435	-0.229754	0.585664	0.091614	0.960308	2.9622e-05	0.0344224	0.00305263	0.951628	1.68989e-05	0.0443831	0.00240152
976	1937	chr9	85440801	86938026	4.78571	3.80324	3.35512	0.0296852	3.61731	3.38417	0.960308	2.9622e-05	0.0344224	0.00305263	0.952432	1.05638e-06	0.0443743	0.00311681
843	387	chr8	1045412	1162927	3.2931	3.10227	0.110234	0.148049	0.372233	0.255472	0.960308	2.9622e-05	0.0344224	0.00305263	0.950273	3.04421e-05	0.0442654	0.00349291
54	2109	chr1	90066806	91882873	4.56757	3.38421	2.31507	0.116844	2.56463	2.43139	0.960308	2.9622e-05	0.0344224	0.00305263	0.952557	3.26151e-06	0.0438235	0.00340151
1173	1326	chr11	127318354	128188534	8.51852	2.97864	27.5921	-0.192307	27.8274	27.3985	0.960308	2.9622e-05	0.0344224	0.00305263	0.954223	2.52493e-17	0.0432775	0.0024995
1069	905	chr10	95397754	96220615	2.93182	3.3978	-0.20045	-0.128983	0.0298407	-0.330969	0.960308	2.9622e-05	0.0344224	0.00305263	0.951716	3.15318e-05	0.0429489	0.00265513
340	2948	chr3	100592998	103084392	4.63359	3.48319	1.11484	-0.067464	1.34255	1.04691	0.960308	2.9622e-05	0.0344224	0.00305263	0.953527	9.01716e-06	0.0429196	0.00283201
160	3466	chr2	44313964	46481819	5.76923	2.94508	8.30704	-0.20748	8.53331	8.0991	0.960308	2.9622e-05	0.0344224	0.00305263	0.954627	5.90514e-09	0.0429076	0.00246486
1504	2146	chr17	36809465	38877280	6.48837	3.08765	13.6933	-0.170659	13.9134	13.522	0.960308	2.9622e-05	0.0344224	0.00305263	0.954792	2.80581e-11	0.0426509	0.0025571
1521	2124	chr17	67860207	69386424	4.27119	3.82869	1.64625	0.242456	1.86719	1.88824	0.960308	2.9622e-05	0.0344224	0.00305263	0.953104	7.22246e-06	0.0426113	0.0038592
1641	1485	chr20	40585707	41612364	3.63158	3.00202	-0.0790086	-0.266263	0.139274	-0.346213	0.960308	2.9622e-05	0.0344224	0.00305263	0.952823	2.43721e-05	0.0424856	0.00231862
336	1569	chr3	94255394	95311814	4.825	3.93544	1.97644	0.375185	2.16567	2.35111	0.960308	2.9622e-05	0.0344224	0.00305263	0.953964	5.9336e-06	0.0413184	0.00441073
1652	1999	chr20	61301855	62189030	5	3.11116	2.38896	-0.207036	2.57187	2.1812	0.960308	2.9622e-05	0.0344224	0.00305263	0.956175	2.19945e-06	0.0411533	0.00246928
394	2540	chr3	192344084	194058617	4.2623	3.28703	0.146021	-0.0922786	0.329685	0.053235	0.960308	2.9622e-05	0.0344224	0.00305263	0.954233	2.31935e-05	0.0411007	0.00276453
345	3284	chr3	110514100	112814706	3.86207	3.57181	-0.290299	0.162547	-0.105756	-0.128073	0.960308	2.9622e-05	0.0344224	0.00305263	0.952434	4.6207e-05	0.0410593	0.00356083
1571	1676	chr18	71038706	71971309	3.5	3.76471	-0.402981	0.0373795	-0.221886	-0.366281	0.960308	2.9622e-05	0.0344224	0.00305263	0.95264	4.56435e-05	0.0409268	0.00314145
391	2538	chr3	186890824	188854091	9.59459	4.60778	35.0724	1.69527	35.2558	36.7676	0.960308	2.9622e-05	0.0344224	0.00305263	0.943061	9.29474e-20	0.0406085	0.0163309
850	3437	chr8	5146927	6142147	3.30769	3.53377	-0.443784	-0.375413	-0.278229	-0.819646	0.960308	2.9622e-05	0.0344224	0.00305263	0.954139	3.15144e-05	0.0403592	0.00208276
875	1240	chr8	37380972	38938628	4.92105	3.37546	3.70837	-0.10669	3.87053	3.60065	0.960308	2.9622e-05	0.0344224	0.00305263	0.956877	6.50428e-07	0.0403376	0.0027311
982	4127	chr9	94167203	96670716	5.7561	3.57427	6.58658	-0.365685	6.7477	6.22047	0.960308	2.9622e-05	0.0344224	0.00305263	0.957562	2.82514e-08	0.0403246	0.00211073
853	916	chr8	9155030	9640400	10.1429	3.61043	41.3081	0.25907	41.4689	41.566	0.960308	2.9622e-05	0.0344224	0.00305263	0.955827	4.38742e-23	0.0402401	0.00393242
1401	2798	chr15	55136269	56900096	6.91667	3.22454	14.3392	-0.188304	14.494	14.1503	0.960308	2.9622e-05	0.0344224	0.00305263	0.957414	1.44913e-11	0.0400661	0.00251972
75	1677	chr1	151540052	153180097	5.49689	3.05201	5.28191	-0.192501	5.43259	5.08857	0.960308	2.9622e-05	0.0344224	0.00305263	0.957574	1.23842e-07	0.0399064	0.0025088
1182	1111	chr12	3678745	4414952	18.8354	3.14427	161.916	-0.254328	162.062	161.66	0.960308	2.9622e-05	0.0344224	0.00305263	0.957911	1.09906e-75	0.0397314	0.00235786
239	1570	chr2	177363636	178551982	3.90833	3.15746	-0.10429	-0.128242	0.0432735	-0.233307	0.960308	2.9622e-05	0.0344224	0.00305263	0.955204	2.87672e-05	0.0396838	0.00266887
904	1835	chr8	89086539	90637819	3.9	2.97905	0.968489	-0.241123	1.11252	0.726622	0.960308	2.9622e-05	0.0344224	0.00305263	0.95715	8.80757e-06	0.0396245	0.00238892
677	3044	chr6	67329679	68849257	3.29032	4.30803	-0.285677	0.734646	-0.135371	0.448728	0.960308	2.9622e-05	0.0344224	0.00305263	0.951112	8.13873e-05	0.0396223	0.00630148
1094	1750	chr10	134495006	135435809	3.59322	3.44226	0.108562	0.412021	0.254813	0.520139	0.960308	2.9622e-05	0.0344224	0.00305263	0.953859	3.98546e-05	0.039576	0.00457607
525	2256	chr5	4632694	5972828	4.39474	3.33779	0.344723	-0.143397	0.487863	0.200766	0.960308	2.9622e-05	0.0344224	0.00305263	0.956255	1.81046e-05	0.0395521	0.00263219
1030	952	chr10	29323236	29782028	3.04348	3.53	-0.279703	0.263014	-0.134548	-0.0176412	0.960308	2.9622e-05	0.0344224	0.00305263	0.953614	5.06146e-05	0.0395224	0.00393956
489	1440	chr4	138541971	139556255	2.90244	3.46327	-0.646955	0.0529866	-0.505936	-0.594711	0.960308	2.9622e-05	0.0344224	0.00305263	0.953257	5.921e-05	0.0393446	0.00319273
977	1759	chr9	86941443	88108591	3.85915	3.26512	-0.0321727	-0.27771	0.10467	-0.310659	0.960308	2.9622e-05	0.0344224	0.00305263	0.956129	2.3072e-05	0.0392986	0.00230057
217	2539	chr2	142519240	144517069	5	3.36912	2.78259	0.151428	2.917	2.93363	0.960308	2.9622e-05	0.0344224	0.00305263	0.957082	2.12547e-06	0.0392422	0.00353843
278	3234	chr3	1442482	2990978	4.15068	3.47033	0.00809554	-0.0506207	0.143806	-0.0428981	0.960308	2.9622e-05	0.0344224	0.00305263	0.95569	2.77985e-05	0.0392362	0.00288691
520	2030	chr4	189693511	190909976	3.51429	3.39374	0.0278705	-0.033464	0.161004	-0.00615015	0.960308	2.9622e-05	0.0344224	0.00305263	0.95578	2.77284e-05	0.0391388	0.00293661
1661	3063	chr21	24696254	26468200	3.53846	3.87118	-0.14224	0.28548	-0.0158681	0.142957	0.960308	2.9622e-05	0.0344224	0.00305263	0.954586	4.51622e-05	0.0388265	0.00403587
611	2271	chr5	153774120	155373213	3.67568	2.97715	0.228215	-0.332713	0.351291	-0.105135	0.960308	2.9622e-05	0.0344224	0.00305263	0.95726	1.6851e-05	0.0388072	0.00218032
1273	2133	chr13	37498659	38877678	3.35294	3.09971	-0.0614568	-0.322295	0.0548163	-0.384407	0.960308	2.9622e-05	0.0344224	0.00305263	0.956927	2.27406e-05	0.0385307	0.00220235
1633	1120	chr20	24717867	25344089	3.97391	3.11051	1.06244	0.159886	1.17677	1.22151	0.960308	2.9622e-05	0.0344224	0.00305263	0.9572	1.19738e-05	0.038467	0.00356737
892	1393	chr8	69863099	70867024	3.02703	2.91703	-0.499341	-0.270589	-0.384391	-0.770899	0.960308	2.9622e-05	0.0344224	0.00305263	0.955634	3.70545e-05	0.0384277	0.00231536
1352	2134	chr14	66399997	67991028	4.59459	2.82547	3.02623	0.137336	3.13445	3.16311	0.960308	2.9622e-05	0.0344224	0.00305263	0.95813	1.64437e-06	0.0382697	0.00349247
1002	1737	chr9	132166488	133072737	4.20513	3.46826	1.10663	0.0654813	1.2115	1.17154	0.960308	2.9622e-05	0.0344224	0.00305263	0.957887	1.04316e-05	0.0381318	0.00324911
1113	1415	chr11	27020461	28480410	6.94872	3.03772	14.5237	-0.133014	14.6262	14.3897	0.960308	2.9622e-05	0.0344224	0.00305263	0.959238	1.27584e-11	0.0380955	0.00266692
502	2646	chr4	161826517	163243426	3.48649	2.98665	0.0287666	-0.343007	0.132633	-0.314783	0.960308	2.9622e-05	0.0344224	0.00305263	0.957618	2.03675e-05	0.0380831	0.00215901
187	972	chr2	88260782	89151884	3.23214	2.66536	-0.0677659	-0.228101	0.0361693	-0.297192	0.960308	2.9622e-05	0.0344224	0.00305263	0.957156	2.51509e-05	0.0380673	0.00241884
970	2835	chr9	76974920	78900161	3.88679	3.60174	-0.265796	0.0822884	-0.163276	-0.183861	0.960308	2.9622e-05	0.0344224	0.00305263	0.955858	4.17608e-05	0.0379619	0.00329792
1597	1531	chr19	29791987	30725123	3.47368	3.56201	-0.0626517	0.101019	0.0391627	0.0377182	0.960308	2.9622e-05	0.0344224	0.00305263	0.956331	3.47451e-05	0.0379539	0.00336095
1322	2152	chr14	20380016	21589176	4.19608	3.28912	0.328909	-0.0393798	0.429264	0.289011	0.960308	2.9622e-05	0.0344224	0.00305263	0.957539	2.04369e-05	0.0379464	0.00292477
1304	3780	chr13	90521528	93129399	8.66667	3.16591	28.051	-0.138124	28.1469	27.9124	0.960308	2.9622e-05	0.0344224	0.00305263	0.959488	1.69388e-17	0.0378565	0.00265553
1109	1936	chr11	21017138	22372437	3.18868	3.24651	-0.546841	0.0907084	-0.452818	-0.456645	0.960308	2.9622e-05	0.0344224	0.00305263	0.955245	5.57446e-05	0.0376166	0.00332315
695	3554	chr6	94446432	97093400	4.37931	3.38685	0.984661	0.0604457	1.07376	1.04482	0.960308	2.9622e-05	0.0344224	0.00305263	0.958383	1.17317e-05	0.0375547	0.00323542
1426	1832	chr15	100638062	101551869	2.92982	4.03426	-0.607616	0.301653	-0.519744	-0.306434	0.960308	2.9622e-05	0.0344224	0.00305263	0.954479	7.30905e-05	0.037356	0.00410045
107	3160	chr1	208410626	210787094	6.14634	3.66715	8.57152	-0.0199292	8.65339	8.55122	0.960308	2.9622e-05	0.0344224	0.00305263	0.959676	5.49679e-09	0.0373346	0.00298931
1478	1733	chr16	86156694	86814746	5.37838	3.39817	5.20923	-0.130616	5.28715	5.07788	0.960308	2.9622e-05	0.0344224	0.00305263	0.960107	1.42056e-07	0.0372043	0.00267633
1312	1234	chr13	104067291	104843186	3.68644	2.85416	0.481957	-0.154367	0.56076	0.326637	0.960308	2.9622e-05	0.0344224	0.00305263	0.958838	1.5653e-05	0.0371878	0.00260948
510	1816	chr4	172560200	174262551	3.82	2.86058	0.580563	-0.322759	0.657368	0.257054	0.960308	2.9622e-05	0.0344224	0.00305263	0.959422	1.19924e-05	0.0371362	0.00220686
751	1976	chr7	6573917	7808370	6.01818	3.77737	9.20987	0.158406	9.28599	9.36778	0.960308	2.9622e-05	0.0344224	0.00305263	0.959322	3.46872e-09	0.037107	0.00357116
822	3160	chr7	130424075	132805104	12.4324	3.26093	67.1658	-0.224598	67.2387	66.9407	0.960308	2.9622e-05	0.0344224	0.00305263	0.960527	1.60114e-34	0.0370353	0.00243779
638	1955	chr6	7810021	9018416	3.76667	4.12601	0.206282	0.249932	0.281934	0.455761	0.960308	2.9622e-05	0.0344224	0.00305263	0.957279	3.08461e-05	0.0370105	0.00390525
1434	1962	chr16	6893676	7526777	3.44253	3.88739	-0.400323	0.0493036	-0.324882	-0.35156	0.960308	2.9622e-05	0.0344224	0.00305263	0.956536	4.62568e-05	0.036974	0.00319258
1036	1548	chr10	36572677	37789681	3.7033	3.00829	-0.3443	-0.271264	-0.270594	-0.616366	0.960308	2.9622e-05	0.0344224	0.00305263	0.95762	3.17773e-05	0.0369517	0.00231899
665	2597	chr6	45406914	47311814	4.31579	2.89954	1.45574	-0.308509	1.52604	1.14668	0.960308	2.9622e-05	0.0344224	0.00305263	0.960314	5.07476e-06	0.0369297	0.00224107
1487	2474	chr17	5742261	7316030	4.86842	3.92559	2.97603	-0.117032	3.04563	2.85851	0.960308	2.9622e-05	0.0344224	0.00305263	0.960271	1.34368e-06	0.0369019	0.00271405
945	3306	chr9	9168148	10879198	3.53846	3.176	-0.0198572	-0.214353	0.0509563	-0.234582	0.960308	2.9622e-05	0.0344224	0.00305263	0.958416	2.43382e-05	0.0368756	0.00245789
932	2281	chr8	139255690	140724856	3.06667	3.97377	-0.666993	0.216001	-0.593753	-0.451391	0.960308	2.9622e-05	0.0344224	0.00305263	0.955087	7.12404e-05	0.0368368	0.00376652
1143	2552	chr11	87430571	89208590	3.12821	3.01736	-0.218892	-0.186873	-0.151381	-0.406239	0.960308	2.9622e-05	0.0344224	0.00305263	0.957991	3.0512e-05	0.0367377	0.00252499
395	1715	chr3	194059934	194785978	3.90741	3.06048	0.0199945	-0.136441	0.0865552	-0.117126	0.960308	2.9622e-05	0.0344224	0.00305263	0.958458	2.52835e-05	0.0367207	0.00265635
352	1974	chr3	121975224	123516240	16.8444	2.98836	130.103	-0.201729	130.161	129.9	0.960308	2.9622e-05	0.0344224	0.00305263	0.961009	7.60839e-62	0.0364968	0.0024946
637	1769	chr6	6786253	7807859	12.5085	2.99045	66.5835	-0.322391	66.6378	66.2601	0.960308	2.9622e-05	0.0344224	0.00305263	0.961403	2.60167e-34	0.0363851	0.00221162
1500	2145	chr17	29786811	31537651	4.08108	3.20522	1.038	-0.188401	1.09154	0.849026	0.960308	2.9622e-05	0.0344224	0.00305263	0.960372	8.69009e-06	0.0363179	0.00252716
918	3976	chr8	113065572	116095692	3.64103	3.2669	0.239391	-0.179397	0.292815	0.0596947	0.960308	2.9622e-05	0.0344224	0.00305263	0.959434	1.94689e-05	0.0362784	0.00254822
1566	3050	chr18	64253268	66125210	3.48649	3.5282	-0.294581	-0.287117	-0.244556	-0.582112	0.960308	2.9622e-05	0.0344224	0.00305263	0.958628	2.97917e-05	0.0361249	0.00228581
121	2128	chr1	233429621	234599202	3.47619	3.87617	-0.555356	-0.0687133	-0.504275	-0.624594	0.960308	2.9622e-05	0.0344224	0.00305263	0.957204	4.80347e-05	0.0361094	0.00283921
1177	1588	chr11	133001658	134204105	5.35849	3.51159	5.59312	0.0850626	5.63935	5.67757	0.960308	2.9622e-05	0.0344224	0.00305263	0.960607	1.20124e-07	0.0360624	0.00332265
780	2225	chr7	53176376	54221254	3.45455	3.01527	-0.525845	-0.0786131	-0.477137	-0.604942	0.960308	2.9622e-05	0.0344224	0.00305263	0.957421	4.61888e-05	0.0360319	0.00281199
288	2175	chr3	16282690	17891041	3.6129	3.60946	0.497108	-0.163991	0.543075	0.332584	0.960308	2.9622e-05	0.0344224	0.00305263	0.960034	1.5289e-05	0.0360314	0.0025888
1046	2079	chr10	57667550	58956333	2.47059	2.83721	-0.872679	-0.0208837	-0.827264	-0.894035	0.960308	2.9622e-05	0.0344224	0.00305263	0.95589	6.91101e-05	0.035856	0.00297437
487	2392	chr4	134629540	136566175	2.81356	3.54188	-0.450087	0.169058	-0.406816	-0.281391	0.960308	2.9622e-05	0.0344224	0.00305263	0.9571	5.48343e-05	0.0358245	0.0036015
59	2405	chr1	97887134	99800529	4.67742	3.06658	2.5489	-0.222041	2.58653	2.32632	0.960308	2.9622e-05	0.0344224	0.00305263	0.96159	1.8569e-06	0.0357901	0.00244673
838	2009	chr7	153708047	154964316	3.62069	3.26503	-0.28398	-0.0465435	-0.244435	-0.331041	0.960308	2.9622e-05	0.0344224	0.00305263	0.958416	3.74865e-05	0.0357404	0.00290655
1012	1666	chr10	1524224	2254267	2.86486	3.56913	-0.665132	-0.0398717	-0.624441	-0.705631	0.960308	2.9622e-05	0.0344224	0.00305263	0.957054	5.5168e-05	0.0357305	0.00292153
86	1856	chr1	173097989	175089611	3.13514	3.04456	0.116062	0.165373	0.15494	0.280967	0.960308	2.9622e-05	0.0344224	0.00305263	0.958703	3.10673e-05	0.0357273	0.00359389
999	1954	chr9	126972424	129059305	4.83784	2.99067	4.75395	-0.241942	4.7892	4.51131	0.960308	2.9622e-05	0.0344224	0.00305263	0.961867	2.00739e-07	0.0357153	0.00239886
1229	1841	chr12	84303844	85990038	3.21053	3.33083	0.101577	-0.101831	0.138889	-0.000842577	0.960308	2.9622e-05	0.0344224	0.00305263	0.959546	2.41507e-05	0.0357027	0.00275327
540	2659	chr5	27984513	29714766	3.22989	3.2265	-0.411783	0.0405646	-0.379007	-0.371581	0.960308	2.9622e-05	0.0344224	0.00305263	0.958006	4.64541e-05	0.0354841	0.00317023
998	2566	chr9	124871697	126971204	7.82692	2.89421	21.361	-0.293534	21.3887	21.0669	0.960308	2.9622e-05	0.0344224	0.00305263	0.962262	1.1696e-14	0.0354585	0.00227938
1038	1990	chr10	42417591	43893347	4.94737	3.32968	3.32476	-0.229945	3.34661	3.09416	0.960308	2.9622e-05	0.0344224	0.00305263	0.962238	8.48589e-07	0.0352534	0.00242883
303	2137	chr3	36486859	38355917	5.48649	2.74693	5.75141	-0.35669	5.77122	5.39402	0.960308	2.9622e-05	0.0344224	0.00305263	0.962655	6.60634e-08	0.0351971	0.00214053
1081	3599	chr10	116421687	119523207	5.35135	3.65896	5.81911	-0.226436	5.83894	5.59231	0.960308	2.9622e-05	0.0344224	0.00305263	0.962368	7.03069e-08	0.0351873	0.0024384
385	2418	chr3	176320312	178106828	3.85417	3.52314	0.851184	-0.121607	0.87132	0.729121	0.960308	2.9622e-05	0.0344224	0.00305263	0.961195	1.12082e-05	0.035155	0.00270435
1184	1652	chr12	5321472	6419120	3.05263	3.12718	-0.364542	-0.19822	-0.345452	-0.563462	0.960308	2.9622e-05	0.0344224	0.00305263	0.959272	3.49444e-05	0.035048	0.00249928
1066	1525	chr10	91013835	92006017	4.72973	3.12386	2.92311	-0.0400541	2.93797	2.88236	0.960308	2.9622e-05	0.0344224	0.00305263	0.961947	1.53275e-06	0.0349977	0.00293574
320	1398	chr3	65273538	66169626	4.53165	2.92505	2.12041	-0.346263	2.13393	1.77312	0.960308	2.9622e-05	0.0344224	0.00305263	0.962598	2.51991e-06	0.0349739	0.00216213
1345	1317	chr14	55234244	56213790	3.80488	3.22377	0.717032	0.251265	0.732138	0.967711	0.960308	2.9622e-05	0.0344224	0.00305263	0.960055	1.85875e-05	0.0349372	0.00392128
130	1922	chr1	244112515	245506118	4.32	3.51601	1.39245	-0.083004	1.40468	1.30888	0.960308	2.9622e-05	0.0344224	0.00305263	0.961739	6.78392e-06	0.0348979	0.00281207
1669	2130	chr21	36524373	37868817	3.14667	2.99621	-0.26743	0.0149887	-0.252508	-0.252906	0.960308	2.9622e-05	0.0344224	0.00305263	0.959116	3.92399e-05	0.0348966	0.00309344
1518	1073	chr17	61545779	63145396	7.51852	2.69498	19.0578	-0.266054	19.0686	18.7904	0.960308	2.9622e-05	0.0344224	0.00305263	0.962775	1.20355e-13	0.0348831	0.00234233
964	294	chr9	38642154	39117503	2.71875	3.36395	-0.519416	0.0163497	-0.504331	-0.506328	0.960308	2.9622e-05	0.0344224	0.00305263	0.958321	5.0512e-05	0.0348733	0.00308644
329	2966	chr3	79027354	81427224	4.3	3.94949	2.1134	1.40351	2.13318	3.5168	0.960308	2.9622e-05	0.0344224	0.00305263	0.952575	1.44478e-05	0.0348276	0.0123212
1387	1560	chr15	34015459	35082225	3.92105	3.19214	0.904797	-0.26644	0.913416	0.637547	0.960308	2.9622e-05	0.0344224	0.00305263	0.961982	9.19834e-06	0.034781	0.0023408
1619	2882	chr20	3828820	5477609	4.65306	2.811	1.96235	-0.354647	1.96766	1.60721	0.960308	2.9622e-05	0.0344224	0.00305263	0.962846	2.92754e-06	0.0346974	0.00214579
1639	1504	chr20	38437069	39609426	4.30645	3.18544	0.654765	-0.214615	0.660166	0.439359	0.960308	2.9622e-05	0.0344224	0.00305263	0.961725	1.24362e-05	0.0346599	0.0024647
895	2109	chr8	73817199	75444858	6.08621	3.0871	10.3828	-0.23703	10.3855	10.1451	0.960308	2.9622e-05	0.0344224	0.00305263	0.962973	7.25605e-10	0.0346133	0.00241355
1155	1935	chr11	104874481	106520420	3.89773	3.49048	0.37368	0.168808	0.377376	0.542042	0.960308	2.9622e-05	0.0344224	0.00305263	0.960308	2.41346e-05	0.0345499	0.00361237
1678	743	chr22	17052123	17674117	2.73611	3.19786	-0.69653	-0.0646829	-0.693507	-0.762567	0.960308	2.9622e-05	0.0344224	0.00305263	0.95826	5.56026e-05	0.034453	0.00285146
568	1655	chr5	80482561	82025104	4.27027	3.11498	1.657	-0.222424	1.65482	1.43384	0.960308	2.9622e-05	0.0344224	0.00305263	0.962696	4.53387e-06	0.034433	0.00244813
1223	3406	chr12	73818454	76509735	3.89362	3.7002	0.0804486	0.0897291	0.0791619	0.169918	0.960308	2.9622e-05	0.0344224	0.00305263	0.960238	2.9896e-05	0.0343757	0.00333809
406	1817	chr4	6773847	7537988	4.52542	3.94223	1.87326	0.063458	1.86599	1.93619	0.960308	2.9622e-05	0.0344224	0.00305263	0.962162	4.85811e-06	0.0342392	0.0032572
296	1579	chr3	26877966	27840071	3.175	2.89174	-0.257762	-0.190101	-0.264656	-0.448562	0.960308	2.9622e-05	0.0344224	0.00305263	0.960425	3.16995e-05	0.0341901	0.00252269
1205	2350	chr12	43985021	46023734	4.27027	3.01936	0.906687	-0.226715	0.895073	0.679462	0.960308	2.9622e-05	0.0344224	0.00305263	0.962562	9.55878e-06	0.0341048	0.00243786
425	2356	chr4	31783882	33165855	3.26667	3.04807	-0.42199	-0.11502	-0.432161	-0.537448	0.960308	2.9622e-05	0.0344224	0.00305263	0.95985	4.0246e-05	0.0340578	0.00271846
1265	2231	chr13	25784362	27284157	10.7273	3.36232	46.8482	-0.136192	46.8335	46.7114	0.960308	2.9622e-05	0.0344224	0.00305263	0.963302	1.16924e-25	0.0340271	0.0026706
1359	1856	chr14	80187048	81579289	4.57432	4.08792	0.920334	1.33217	0.915652	2.25233	0.960308	2.9622e-05	0.0344224	0.00305263	0.953584	4.44038e-05	0.0340218	0.0114842
515	2393	chr4	182066869	183369436	3.87097	3.72745	0.0861861	0.266992	0.0743213	0.352856	0.960308	2.9622e-05	0.0344224	0.00305263	0.95997	3.54801e-05	0.0340045	0.00398414
837	2429	chr7	152250957	153672048	3.20312	3.56746	-0.356483	0.0559304	-0.368585	-0.300927	0.960308	2.9622e-05	0.0344224	0.00305263	0.959625	4.4711e-05	0.0339842	0.00322472
37	2265	chr1	59890409	61918620	3.55263	3.30498	-0.275833	-0.157025	-0.289022	-0.433346	0.960308	2.9622e-05	0.0344224	0.00305263	0.960498	3.33655e-05	0.0339781	0.00260827
1186	806	chr12	10000986	10479867	2.91304	3.49537	-0.452059	0.0608125	-0.466443	-0.39241	0.960308	2.9622e-05	0.0344224	0.00305263	0.959381	4.94234e-05	0.0338981	0.00323712
265	2909	chr2	225840004	228119461	21.375	2.97855	216.355	-0.303994	216.336	216.051	0.960308	2.9622e-05	0.0344224	0.00305263	0.963847	2.39478e-99	0.0338938	0.00225925
1042	2428	chr10	50841704	53614932	5.95122	3.38183	7.72689	-0.151535	7.70803	7.57485	0.960308	2.9622e-05	0.0344224	0.00305263	0.963478	1.12587e-08	0.0338906	0.00263071
534	2604	chr5	18052634	19917411	3.36478	3.13418	-0.639291	-0.273941	-0.656958	-0.913669	0.960308	2.9622e-05	0.0344224	0.00305263	0.959698	4.26587e-05	0.0337982	0.00231866
276	1007	chr2	242151088	243061494	3.12195	3.26192	-0.444124	-0.22954	-0.463676	-0.674781	0.960308	2.9622e-05	0.0344224	0.00305263	0.960371	3.67143e-05	0.0337582	0.00242398
1097	1650	chr11	3666464	4746391	3.67097	3.55801	-0.0933949	-0.0250077	-0.119354	-0.118988	0.960308	2.9622e-05	0.0344224	0.00305263	0.961022	3.17422e-05	0.0335653	0.0029777
443	3362	chr4	64341076	66600156	4.21154	3.90547	0.513342	0.148646	0.48629	0.661733	0.960308	2.9622e-05	0.0344224	0.00305263	0.961575	2.05969e-05	0.0335479	0.00354562
233	245	chr2	167161370	167355401	2.57895	2.88478	-0.254758	0.153542	-0.280356	-0.10452	0.960308	2.9622e-05	0.0344224	0.00305263	0.960045	4.45469e-05	0.0335433	0.00354652
814	2370	chr7	118351787	121043520	3.64103	3.17283	0.068837	-0.17985	0.0368918	-0.111472	0.960308	2.9622e-05	0.0344224	0.00305263	0.96198	2.31402e-05	0.0333982	0.00255342
1331	3055	chr14	35860074	38666514	4.22449	2.81027	0.405066	-0.2196	0.371651	0.185085	0.960308	2.9622e-05	0.0344224	0.00305263	0.962692	1.59002e-05	0.0333739	0.00245592
1077	2688	chr10	108727912	110316481	3.39474	3.83879	-0.343927	-0.053776	-0.375362	-0.398073	0.960308	2.9622e-05	0.0344224	0.00305263	0.960614	3.96063e-05	0.0333679	0.00289266
1654	1350	chr21	14615262	15949933	3.01333	2.81679	-0.663219	-0.1418	-0.693842	-0.805772	0.960308	2.9622e-05	0.0344224	0.00305263	0.959699	4.98641e-05	0.0333631	0.00264538
1594	1130	chr19	22735847	23467302	2.76271	2.53943	-0.815299	-0.0552986	-0.845016	-0.871433	0.960308	2.9622e-05	0.0344224	0.00305263	0.95876	6.32379e-05	0.0333607	0.00288134
958	1366	chr9	30387452	31310035	6.47619	2.89151	13.7786	-0.382762	13.7404	13.3947	0.960308	2.9622e-05	0.0344224	0.00305263	0.964632	2.10547e-11	0.0332791	0.00208883
620	2174	chr5	166848734	168522802	4.4878	2.7936	1.65404	-0.268381	1.61622	1.38509	0.960308	2.9622e-05	0.0344224	0.00305263	0.963963	4.34876e-06	0.033271	0.00234163
177	1748	chr2	68010361	69139026	3.496	3.38403	-0.425614	0.000760354	-0.45982	-0.425382	0.960308	2.9622e-05	0.0344224	0.00305263	0.96029	4.5371e-05	0.0332643	0.00305327
1495	1414	chr17	15020965	16411522	2.88421	3.80812	-0.706255	-0.032121	-0.740296	-0.739048	0.960308	2.9622e-05	0.0344224	0.00305263	0.959327	5.80688e-05	0.0332364	0.00295113
676	2772	chr6	65765742	67327926	3.30645	2.80646	-0.363714	-0.180628	-0.401669	-0.544718	0.960308	2.9622e-05	0.0344224	0.00305263	0.961098	3.56029e-05	0.0331677	0.0025493
219	798	chr2	146447129	147275935	3.10526	3.37625	-0.265921	0.171655	-0.303189	-0.0953203	0.960308	2.9622e-05	0.0344224	0.00305263	0.960317	4.58834e-05	0.0331635	0.0036205
570	3076	chr5	83972689	85766263	3.97727	2.8708	-0.255943	-0.145964	-0.294939	-0.402245	0.960308	2.9622e-05	0.0344224	0.00305263	0.961357	3.31018e-05	0.0331421	0.00264003
1279	2796	chr13	47431108	49383213	4.13846	3.61173	0.290582	0.00808464	0.248609	0.298322	0.960308	2.9622e-05	0.0344224	0.00305263	0.962184	2.23756e-05	0.033072	0.00308235
1107	2894	chr11	17579783	19569108	3.95395	4.09457	0.250998	-0.0989137	0.207765	0.151717	0.960308	2.9622e-05	0.0344224	0.00305263	0.962463	2.0923e-05	0.03304	0.00277032
1052	2388	chr10	65794114	67549435	3.9918	3.18687	-0.136227	0.000976059	-0.18034	-0.135637	0.960308	2.9622e-05	0.0344224	0.00305263	0.961423	3.40177e-05	0.0329752	0.00305798
1323	2580	chr14	21590680	23017901	5.81081	2.88629	6.64602	-0.295185	6.5977	6.3503	0.960308	2.9622e-05	0.0344224	0.00305263	0.964765	2.87805e-08	0.0329509	0.00228167
839	2215	chr7	154965107	156065179	3.59459	3.8561	-0.0516585	0.113942	-0.0977108	0.061904	0.960308	2.9622e-05	0.0344224	0.00305263	0.961328	3.49941e-05	0.0329081	0.00342337
760	1354	chr7	19481770	20124541	2.9	3.70041	-0.616665	-0.144438	-0.662414	-0.761871	0.960308	2.9622e-05	0.0344224	0.00305263	0.960374	4.7504e-05	0.0328854	0.00264023
1324	2463	chr14	23018808	24904602	5.83784	3.64501	7.18904	-0.0780879	7.13854	7.11051	0.960308	2.9622e-05	0.0344224	0.00305263	0.964301	2.07655e-08	0.0328635	0.00283382
741	1529	chr6	169383251	170279748	3.85542	3.34132	0.44636	0.340883	0.398331	0.786785	0.960308	2.9622e-05	0.0344224	0.00305263	0.96143	2.66878e-05	0.0328466	0.00429561
212	1517	chr2	135159453	137041842	3.83333	3.23597	0.358718	0.229393	0.309941	0.587611	0.960308	2.9622e-05	0.0344224	0.00305263	0.961767	2.60681e-05	0.0328335	0.00384361
1656	1918	chr21	18054189	19479888	3.42105	3.00114	-0.211614	-0.261126	-0.261315	-0.473326	0.960308	2.9622e-05	0.0344224	0.00305263	0.962096	2.82435e-05	0.0328144	0.00235408
1615	2170	chr19	57521335	59098134	3.87234	3.18301	1.21165	-0.152935	1.15742	1.05822	0.960308	2.9622e-05	0.0344224	0.00305263	0.96398	7.59699e-06	0.0327302	0.00262845
617	1517	chr5	162743908	163771041	3.575	2.98803	0.0576059	-0.240183	0.0040733	-0.183303	0.960308	2.9622e-05	0.0344224	0.00305263	0.96279	2.20499e-05	0.0327125	0.0024053
190	3371	chr2	98995603	101822144	5.5	4.02925	6.0093	0.0451205	5.9536	6.05415	0.960308	2.9622e-05	0.0344224	0.00305263	0.964103	7.64039e-08	0.0326861	0.00320524
61	1527	chr1	100827521	102040268	3.67442	3.60906	-0.58684	0.111201	-0.638951	-0.476193	0.960308	2.9622e-05	0.0344224	0.00305263	0.959938	5.95117e-05	0.032662	0.00340847
559	718	chr5	63219413	63967230	3.5122	3.00253	0.900177	0.238969	0.842529	1.13815	0.960308	2.9622e-05	0.0344224	0.00305263	0.962638	1.53288e-05	0.032573	0.00388219
1623	2274	chr20	9730921	11249533	4.50685	3.06087	1.45192	-0.130975	1.38916	1.32045	0.960308	2.9622e-05	0.0344224	0.00305263	0.964328	6.10925e-06	0.0324639	0.00268779
1079	3421	chr10	112561856	115327684	67.5122	3.5346	2248.77	0.00860544	2248.71	2248.78	0.960308	2.9622e-05	0.0344224	0.00305263	0.964484	0	0.0324243	0.00309121
52	2335	chr1	86454751	88127939	4.67568	3.51294	3.08245	-0.341258	3.01533	2.74062	0.960308	2.9622e-05	0.0344224	0.00305263	0.965361	9.70498e-07	0.0323572	0.0021802
862	1194	chr8	19492840	20059713	8.65517	4.03125	27.6321	2.07513	27.5861	29.7071	0.960308	2.9622e-05	0.0344224	0.00305263	0.943797	2.31648e-16	0.0323079	0.0238952
478	1255	chr4	124286915	125210693	3.52381	3.91812	0.0755474	0.257002	0.0102334	0.331958	0.960308	2.9622e-05	0.0344224	0.00305263	0.96169	3.55667e-05	0.0322924	0.00395053
593	1260	chr5	119669743	120452124	2.88667	2.92211	-0.439129	-0.124727	-0.505202	-0.564632	0.960308	2.9622e-05	0.0344224	0.00305263	0.961601	4.06202e-05	0.0322649	0.0026962
1475	2747	chr16	83478031	84445481	5.60526	3.27637	5.0679	-0.239339	4.9965	4.8281	0.960308	2.9622e-05	0.0344224	0.00305263	0.965353	1.47565e-07	0.0322186	0.00241437
1070	2276	chr10	96222841	97820339	3.63636	3.06331	0.485759	-0.0965058	0.415782	0.388812	0.960308	2.9622e-05	0.0344224	0.00305263	0.963645	1.66053e-05	0.0322076	0.00278021
84	2187	chr1	169087494	170555736	2.88889	4.00862	-0.63299	-0.0583877	-0.700479	-0.691797	0.960308	2.9622e-05	0.0344224	0.00305263	0.960756	5.26458e-05	0.032191	0.00287963
119	2167	chr1	230685255	232086153	3.40741	2.77611	-0.278801	-0.300502	-0.348718	-0.579832	0.960308	2.9622e-05	0.0344224	0.00305263	0.962633	2.90563e-05	0.0321757	0.00226458
1638	1871	chr20	36909602	38436190	3.05882	3.24652	-0.516515	-0.157672	-0.586166	-0.674723	0.960308	2.9622e-05	0.0344224	0.00305263	0.96153	4.2463e-05	0.0321473	0.00260926
522	2453	chr5	982753	2132382	3.5	3.46059	-0.357164	0.0108856	-0.426942	-0.346642	0.960308	2.9622e-05	0.0344224	0.00305263	0.961592	4.28585e-05	0.0321453	0.00308904
656	2488	chr6	31571894	32682452	9.70732	4.00809	36.2375	0.63286	36.1664	36.8702	0.960308	2.9622e-05	0.0344224	0.00305263	0.962123	1.02217e-20	0.0321198	0.00575757
140	2673	chr2	12420336	14334195	3.09524	3.42886	-0.361268	-0.0855157	-0.432558	-0.44715	0.960308	2.9622e-05	0.0344224	0.00305263	0.961904	3.90925e-05	0.0321072	0.00280606
535	2239	chr5	19918383	22150535	3.08594	3.75184	-0.43328	-0.17663	-0.505502	-0.610366	0.960308	2.9622e-05	0.0344224	0.00305263	0.961942	3.83543e-05	0.0320785	0.00256156
518	2648	chr4	186909596	188472057	3.22764	3.24631	-0.515968	-0.172768	-0.588185	-0.689123	0.960308	2.9622e-05	0.0344224	0.00305263	0.961649	4.18091e-05	0.0320689	0.00257087
393	3539	chr3	190227632	192342219	3.89474	3.4477	0.562001	-0.144321	0.4856	0.417386	0.960308	2.9622e-05	0.0344224	0.00305263	0.964066	1.46744e-05	0.0320153	0.00265195
1087	3290	chr10	125919795	128000489	5.2549	3.75323	4.4185	0.220797	4.34194	4.63906	0.960308	2.9622e-05	0.0344224	0.00305263	0.964139	4.46999e-07	0.0320127	0.00382114
142	3503	chr2	16330876	18646773	7.98305	2.94734	20.4371	-0.204525	20.3589	20.2322	0.960308	2.9622e-05	0.0344224	0.00305263	0.965494	3.23143e-14	0.0320052	0.0025005
775	1799	chr7	44764152	45952690	6.61789	3.59865	11.4982	-0.00153093	11.4189	11.4961	0.960308	2.9622e-05	0.0344224	0.00305263	0.964984	3.01627e-10	0.0319553	0.00306103
1314	876	chr13	106247865	106749229	2.36667	3.3818	-0.759348	-0.212382	-0.834961	-0.972906	0.960308	2.9622e-05	0.0344224	0.00305263	0.960871	5.12169e-05	0.0319343	0.00246707
753	1780	chr7	9124395	9987150	3	2.89709	-0.406237	-0.307189	-0.48402	-0.714057	0.960308	2.9622e-05	0.0344224	0.00305263	0.962508	3.27812e-05	0.0319194	0.00224896
1129	1488	chr11	62225670	63803566	3.31707	3.34741	-0.430828	-0.214561	-0.509604	-0.646102	0.960308	2.9622e-05	0.0344224	0.00305263	0.962246	3.68479e-05	0.031879	0.00246636
1067	1592	chr10	92007309	93332915	3.35714	2.73694	-0.124543	-0.290717	-0.204531	-0.415968	0.960308	2.9622e-05	0.0344224	0.00305263	0.963326	2.51657e-05	0.0318761	0.00228808
834	2577	chr7	147815630	149806076	5.92105	3.03703	9.12906	-0.133238	9.04175	8.99538	0.960308	2.9622e-05	0.0344224	0.00305263	0.965596	2.82771e-09	0.0317181	0.00268536
1409	1082	chr15	69017999	70132706	3.45614	3.10065	0.471362	-0.0149699	0.384102	0.455558	0.960308	2.9622e-05	0.0344224	0.00305263	0.96393	1.82826e-05	0.031665	0.00301609
493	2670	chr4	146179297	148521142	4.74359	3.1092	3.84854	-0.0539062	3.7586	3.79426	0.960308	2.9622e-05	0.0344224	0.00305263	0.965417	6.01323e-07	0.0316291	0.00290672
1047	2250	chr10	58959779	60289551	3.21818	3.04027	-0.109463	-0.133006	-0.197632	-0.242909	0.960308	2.9622e-05	0.0344224	0.00305263	0.963231	2.90208e-05	0.0316133	0.0026794
1120	4025	chr11	39384282	42309068	3.29787	4.30763	-0.274441	0.0538386	-0.363722	-0.220817	0.960308	2.9622e-05	0.0344224	0.00305263	0.9623	4.12177e-05	0.0315477	0.00322747
480	1161	chr4	126481686	127274675	3.24324	3.30913	0.154176	-0.153072	0.0618644	0.00025618	0.960308	2.9622e-05	0.0344224	0.00305263	0.963963	2.18689e-05	0.0315065	0.0026271
228	3197	chr2	159577432	161769655	8.17073	3.23692	23.2248	-0.237246	23.1302	22.9872	0.960308	2.9622e-05	0.0344224	0.00305263	0.966077	1.9265e-15	0.0315014	0.00242136
188	39	chr2	90008612	92196516	1.70103	1.92548	-0.606453	-0.22026	-0.697505	-0.852953	0.960308	2.9622e-05	0.0344224	0.00305263	0.962064	4.36645e-05	0.0314841	0.00239008
1145	1666	chr11	90966877	92075775	4.68182	3.25104	2.25461	-0.0672922	2.16007	2.18673	0.960308	2.9622e-05	0.0344224	0.00305263	0.965415	2.92097e-06	0.0314837	0.00286745
156	1392	chr2	38134747	39030074	3.8	3.8605	0.196628	0.661286	0.106277	0.857534	0.960308	2.9622e-05	0.0344224	0.00305263	0.960777	4.71655e-05	0.0314641	0.00591443
1277	1793	chr13	44902278	46493565	3.68182	3.88459	0.0761415	-0.0894635	-0.0176306	-0.0138534	0.960308	2.9622e-05	0.0344224	0.00305263	0.963689	2.51895e-05	0.0314516	0.00279973
809	2404	chr7	107781293	109645822	4.3617	3.03273	1.52521	-0.303132	1.429	1.22157	0.960308	2.9622e-05	0.0344224	0.00305263	0.965807	4.78692e-06	0.0314439	0.00226612
290	857	chr3	19125144	20090619	3.36782	2.80041	-0.228677	-0.39789	-0.322984	-0.627974	0.960308	2.9622e-05	0.0344224	0.00305263	0.963725	2.50997e-05	0.031436	0.00205496
1650	1621	chr20	58406750	59559283	3.13953	2.77826	-0.190107	-0.251339	-0.284435	-0.442106	0.960308	2.9622e-05	0.0344224	0.00305263	0.963509	2.79555e-05	0.0314283	0.00238055
678	1283	chr6	68850561	69523066	2.64103	2.6189	-0.50571	-0.246014	-0.599109	-0.752527	0.960308	2.9622e-05	0.0344224	0.00305263	0.962511	3.84941e-05	0.0314249	0.00239044
589	1721	chr5	114831618	115830711	3.63043	3.35384	-0.0427695	-0.07844	-0.13725	-0.121771	0.960308	2.9622e-05	0.0344224	0.00305263	0.96343	2.86769e-05	0.0314209	0.00282991
48	2418	chr1	79661361	81350612	3.02381	3.54452	-0.398808	-0.193615	-0.494435	-0.592851	0.960308	2.9622e-05	0.0344224	0.00305263	0.962811	3.64635e-05	0.0313647	0.00252076
268	2281	chr2	231845762	233549513	3.49138	2.83033	-0.57594	-0.280312	-0.671925	-0.856726	0.960308	2.9622e-05	0.0344224	0.00305263	0.96241	3.98982e-05	0.0313405	0.00231036
1441	2125	chr16	13154873	14463359	3.32432	3.0691	-0.341571	-0.154979	-0.438166	-0.497005	0.960308	2.9622e-05	0.0344224	0.00305263	0.96292	3.57956e-05	0.031338	0.00262029
928	2074	chr8	133351144	134569774	3.17949	3.37666	-0.44501	-0.134883	-0.541489	-0.580355	0.960308	2.9622e-05	0.0344224	0.00305263	0.962537	4.04862e-05	0.0313291	0.00267239
170	1339	chr2	57429923	58296497	3.0625	2.76675	-0.386211	-0.341676	-0.48373	-0.728755	0.960308	2.9622e-05	0.0344224	0.00305263	0.963247	3.10658e-05	0.0313196	0.00217388
1601	1197	chr19	36469497	37526883	4.02632	2.48221	1.87036	-0.354819	1.76877	1.51449	0.960308	2.9622e-05	0.0344224	0.00305263	0.966217	3.22028e-06	0.0312885	0.00215171
281	1696	chr3	6084766	7082623	2.54839	2.88355	-0.671904	-0.237843	-0.769099	-0.91035	0.960308	2.9622e-05	0.0344224	0.00305263	0.961967	4.58009e-05	0.0312882	0.00240917
304	2616	chr3	38356116	40220322	4.40278	3.72229	2.06828	0.0192289	1.9675	2.08717	0.960308	2.9622e-05	0.0344224	0.00305263	0.965307	3.83686e-06	0.0312844	0.003127
1263	1896	chr13	23595568	24531398	3.71053	3.47812	0.543139	0.121983	0.442436	0.664711	0.960308	2.9622e-05	0.0344224	0.00305263	0.964	1.95153e-05	0.0312445	0.00346049
944	1355	chr9	8457759	9165775	3.81818	3.15535	0.130345	-0.330149	0.0278725	-0.200676	0.960308	2.9622e-05	0.0344224	0.00305263	0.96464	1.8775e-05	0.03121	0.00220226
1658	1918	chr21	20963920	22071679	2.82517	3.19256	-0.484916	-0.21685	-0.58629	-0.702298	0.960308	2.9622e-05	0.0344224	0.00305263	0.962754	3.88275e-05	0.0311832	0.00246247
1194	2317	chr12	23821568	25370426	5.28125	3.14667	3.53901	-0.0732169	3.43404	3.46534	0.960308	2.9622e-05	0.0344224	0.00305263	0.96591	8.0421e-07	0.0311729	0.00285237
81	3984	chr1	162347289	165190337	3.85106	3.3906	-0.238375	-0.120197	-0.342248	-0.358811	0.960308	2.9622e-05	0.0344224	0.00305263	0.963343	3.34433e-05	0.0311244	0.00271481
404	1725	chr4	4684324	5501023	3.45283	2.89733	0.344803	-0.2102	0.238996	0.133995	0.960308	2.9622e-05	0.0344224	0.00305263	0.96483	1.70852e-05	0.0311122	0.00248405
416	2659	chr4	18842361	20544184	5.86842	3.26376	8.51899	-0.302577	8.41022	8.21593	0.960308	2.9622e-05	0.0344224	0.00305263	0.966651	4.3986e-09	0.0310787	0.00226941
930	2103	chr8	136036460	137523933	4.05405	3.20927	0.141707	-0.0871677	0.0354493	0.054097	0.960308	2.9622e-05	0.0344224	0.00305263	0.964185	2.36573e-05	0.0310774	0.00280785
366	1706	chr3	145664619	146725105	3.62857	3.39955	-0.298151	-0.274879	-0.404011	-0.573677	0.960308	2.9622e-05	0.0344224	0.00305263	0.963616	3.04239e-05	0.0310714	0.00232545
1226	1170	chr12	80449275	81465645	3.81955	4.08056	0.210585	0.257442	0.103833	0.46741	0.960308	2.9622e-05	0.0344224	0.00305263	0.963203	3.11366e-05	0.0310304	0.00395839
221	1921	chr2	150211343	151729571	3.45	3.14803	-0.419754	-0.129607	-0.526604	-0.549853	0.960308	2.9622e-05	0.0344224	0.00305263	0.962918	3.97011e-05	0.0310181	0.00268751
1582	1483	chr19	5813408	6684197	3.4359	2.45764	-0.000658568	-0.341545	-0.11008	-0.342986	0.960308	2.9622e-05	0.0344224	0.00305263	0.96461	2.11598e-05	0.0309929	0.00217743
1568	2045	chr18	67175820	68620087	3.51282	3.52834	-0.137588	-0.207468	-0.246714	-0.345557	0.960308	2.9622e-05	0.0344224	0.00305263	0.963982	2.77284e-05	0.0309818	0.00248893
683	2237	chr6	77417930	78955936	3.62703	3.37254	0.0791289	0.0942708	-0.031841	0.173053	0.960308	2.9622e-05	0.0344224	0.00305263	0.963662	3.0179e-05	0.0309145	0.00336495
25	2213	chr1	41975636	43758278	3.89189	3.08346	0.794064	-0.292298	0.680603	0.50125	0.960308	2.9622e-05	0.0344224	0.00305263	0.965799	1.00529e-05	0.030906	0.00229077
925	2498	chr8	128660826	130379330	8.77143	3.44314	27.1362	-0.16635	27.02	26.9693	0.960308	2.9622e-05	0.0344224	0.00305263	0.966555	4.1408e-17	0.0308443	0.0026003
1169	1450	chr11	122592152	123500113	3.40206	2.94725	-0.436604	-0.338919	-0.550403	-0.776301	0.960308	2.9622e-05	0.0344224	0.00305263	0.963566	3.27725e-05	0.0308241	0.0021808
195	2013	chr2	106210350	107408150	3.17391	3.42978	-0.341569	-0.123156	-0.456953	-0.465189	0.960308	2.9622e-05	0.0344224	0.00305263	0.963399	3.69714e-05	0.0307699	0.00270634
507	2763	chr4	167852917	169676100	2.79646	3.55188	-0.624255	-0.18529	-0.740437	-0.809898	0.960308	2.9622e-05	0.0344224	0.00305263	0.9626	4.60564e-05	0.0307199	0.00254147
173	2305	chr2	62429195	64623838	5.2973	3.53728	5.76787	0.119657	5.64788	5.88717	0.960308	2.9622e-05	0.0344224	0.00305263	0.965828	1.04982e-07	0.0307058	0.00345919
3	3139	chr1	4380973	5911408	3.5	3.77854	-0.180375	-0.109946	-0.299178	-0.290619	0.960308	2.9622e-05	0.0344224	0.00305263	0.963913	3.19028e-05	0.0306813	0.00274424
1293	1318	chr13	70725547	71526106	3.08725	3.00262	-0.388138	-0.24117	-0.50669	-0.630085	0.960308	2.9622e-05	0.0344224	0.00305263	0.963645	3.44309e-05	0.0306805	0.00240494
1248	2479	chr12	115504071	117086359	5	3.21521	2.92986	-0.248089	2.80802	2.68129	0.960308	2.9622e-05	0.0344224	0.00305263	0.966804	1.24273e-06	0.0306802	0.00239689
1627	2914	chr20	15959008	17486788	3.79487	3.10557	0.0732732	-0.239013	-0.046729	-0.166109	0.960308	2.9622e-05	0.0344224	0.00305263	0.964848	2.1779e-05	0.0306742	0.00241412
630	296	chr5	180561258	180713115	2.22159	2.29514	-0.692956	-0.250585	-0.812333	-0.946985	0.960308	2.9622e-05	0.0344224	0.00305263	0.962575	4.62123e-05	0.0306211	0.00237342
1397	2336	chr15	50008043	51676734	4.51351	3.06987	1.81469	-0.258532	1.69063	1.55566	0.960308	2.9622e-05	0.0344224	0.00305263	0.966659	3.75048e-06	0.0306072	0.0023716
438	1698	chr4	55430051	56547412	4.43103	3.64061	1.90708	-0.0539844	1.7831	1.85255	0.960308	2.9622e-05	0.0344224	0.00305263	0.966167	4.19348e-06	0.030594	0.00290825
1364	1403	chr14	86648038	87635079	3.5	2.47157	-0.0644839	-0.411367	-0.188207	-0.476714	0.960308	2.9622e-05	0.0344224	0.00305263	0.965037	2.10425e-05	0.0305663	0.00203132
441	2649	chr4	60741951	62368870	4.33333	3.15641	0.749481	-0.321292	0.623656	0.427743	0.960308	2.9622e-05	0.0344224	0.00305263	0.966185	1.02149e-05	0.0305384	0.00222636
730	3081	chr6	153094557	154972415	8.54054	3.34101	27.8377	-0.322234	27.7095	27.515	0.960308	2.9622e-05	0.0344224	0.00305263	0.967273	1.75807e-17	0.0305001	0.00222672
1444	812	chr16	17644749	18267701	2.93023	3.21482	-0.489827	-0.171352	-0.614734	-0.662351	0.960308	2.9622e-05	0.0344224	0.00305263	0.963325	4.08591e-05	0.030476	0.00257697
737	2144	chr6	164383521	165586647	3.88095	2.93136	0.585704	-0.288264	0.457833	0.29692	0.960308	2.9622e-05	0.0344224	0.00305263	0.965992	1.24342e-05	0.0304699	0.00230048
1260	2036	chr13	19272283	20686272	2.64655	3.21289	-0.468817	-0.219436	-0.594315	-0.688741	0.960308	2.9622e-05	0.0344224	0.00305263	0.963532	3.81395e-05	0.0304645	0.0024582
831	2302	chr7	142657775	144968203	4.26347	4.12094	0.22165	0.503846	0.0962599	0.725233	0.960308	2.9622e-05	0.0344224	0.00305263	0.962699	3.93777e-05	0.0304414	0.00506357
427	1674	chr4	35151415	36019457	2.7069	2.7931	-0.729527	-0.275316	-0.855209	-1.00545	0.960308	2.9622e-05	0.0344224	0.00305263	0.962652	4.67665e-05	0.0304311	0.0023222
1632	2601	chr20	23294041	24717688	3.60465	2.53373	0.142186	-0.300722	0.0134817	-0.158955	0.960308	2.9622e-05	0.0344224	0.00305263	0.965378	1.91227e-05	0.0304252	0.00227079
793	2715	chr7	79888510	82021923	4.15966	3.76355	-0.100496	0.141019	-0.227822	0.0402358	0.960308	2.9622e-05	0.0344224	0.00305263	0.963598	3.78433e-05	0.030411	0.00352597
8	1343	chr1	11778593	12778598	4.37736	3.42551	1.32625	-0.0506236	1.1955	1.2749	0.960308	2.9622e-05	0.0344224	0.00305263	0.966105	7.52075e-06	0.030386	0.00291734
679	2890	chr6	69525365	71609049	3.78378	3.29668	0.367081	-0.0200823	0.236564	0.346701	0.960308	2.9622e-05	0.0344224	0.00305263	0.96509	2.02129e-05	0.030361	0.00300594
937	1626	chr9	1080866	1911291	4.4359	3.2885	0.940093	-0.354936	0.8068	0.584401	0.960308	2.9622e-05	0.0344224	0.00305263	0.966653	8.16677e-06	0.0303259	0.00215307
542	3226	chr5	31390548	33496498	3.48438	3.47901	-0.418139	-0.129656	-0.549042	-0.548088	0.960308	2.9622e-05	0.0344224	0.00305263	0.963633	3.96645e-05	0.0303035	0.00268992
279	2754	chr3	2992328	4431356	3.46552	2.85143	-0.0578347	-0.159737	-0.190156	-0.217915	0.960308	2.9622e-05	0.0344224	0.00305263	0.964737	2.68755e-05	0.0302952	0.00261306
844	2047	chr8	1163713	2042364	3.25472	3.83833	-0.280908	-0.036565	-0.413601	-0.317893	0.960308	2.9622e-05	0.0344224	0.00305263	0.963846	3.79602e-05	0.030256	0.00295262
873	3055	chr8	32977757	35316788	5.55556	3.44672	7.33559	-0.203386	7.19874	7.13182	0.960308	2.9622e-05	0.0344224	0.00305263	0.967254	1.58712e-08	0.0302371	0.00250789
463	2305	chr4	97540703	99423280	3.925	2.51432	0.501591	-0.28421	0.365739	0.216911	0.960308	2.9622e-05	0.0344224	0.00305263	0.966112	1.3582e-05	0.0302314	0.00231023
378	3308	chr3	165055469	167116358	3.41096	3.08407	-0.307701	-0.240008	-0.442029	-0.548019	0.960308	2.9622e-05	0.0344224	0.00305263	0.964348	3.183e-05	0.0302222	0.00241061
1531	3269	chr18	1944313	3886118	3.79487	3.26205	-0.064128	-0.152521	-0.199051	-0.216943	0.960308	2.9622e-05	0.0344224	0.00305263	0.96478	2.72423e-05	0.0302178	0.00263223
597	2204	chr5	125785904	127342299	3.73485	3.28874	0.173151	-0.122932	0.0377315	0.0497895	0.960308	2.9622e-05	0.0344224	0.00305263	0.965201	2.21429e-05	0.030216	0.0027121
370	2461	chr3	151348730	153256302	9.16304	2.9497	32.481	-0.233779	32.342	32.2467	0.960308	2.9622e-05	0.0344224	0.00305263	0.96739	1.84911e-19	0.0301773	0.00243275
673	1438	chr6	57601490	58772425	3.0073	2.63781	-0.241698	-0.0632444	-0.379296	-0.305543	0.960308	2.9622e-05	0.0344224	0.00305263	0.964175	3.55517e-05	0.0301182	0.00287535
881	4369	chr8	50082735	53301904	4	2.92737	0.169594	-0.234878	0.0300866	-0.0655229	0.960308	2.9622e-05	0.0344224	0.00305263	0.965593	1.98764e-05	0.0301049	0.00242631
260	1054	chr2	217717037	218394329	4.07895	2.52908	0.499468	-0.206028	0.358075	0.292474	0.960308	2.9622e-05	0.0344224	0.00305263	0.966089	1.47173e-05	0.0300637	0.0024968
1142	1518	chr11	86619325	87429422	3.15385	3.31168	-0.0162781	-0.219118	-0.157193	-0.236047	0.960308	2.9622e-05	0.0344224	0.00305263	0.965227	2.43075e-05	0.0300512	0.00246291
475	696	chr4	119933997	120392443	3.25806	2.56736	-0.77264	-0.284375	-0.911871	-1.05852	0.960308	2.9622e-05	0.0344224	0.00305263	0.962874	4.83976e-05	0.0300285	0.00229973
1384	1173	chr15	30165568	31591403	3.90698	3.62877	0.451298	0.230989	0.309372	0.681657	0.960308	2.9622e-05	0.0344224	0.00305263	0.964711	2.38738e-05	0.0300048	0.00386104
1362	2155	chr14	84242268	85745746	3.39535	3.33978	0.0189249	-0.313895	-0.124211	-0.295473	0.960308	2.9622e-05	0.0344224	0.00305263	0.965584	2.13527e-05	0.0299956	0.00224136
1339	691	chr14	48574268	49002316	3.48936	2.99775	0.383664	0.381125	0.241292	0.763931	0.960308	2.9622e-05	0.0344224	0.00305263	0.964022	2.96612e-05	0.02997	0.00448226
841	2431	chr7	157634922	159116965	3.76471	3.36114	-0.0977024	-0.252459	-0.242165	-0.350583	0.960308	2.9622e-05	0.0344224	0.00305263	0.965223	2.55048e-05	0.0299447	0.00238268
533	1427	chr5	16964247	18051144	2.90698	2.89434	-0.692835	-0.266371	-0.835602	-0.959907	0.960308	2.9622e-05	0.0344224	0.00305263	0.963288	4.55167e-05	0.0299354	0.0023444
1674	2537	chr21	43322447	44455711	3.41791	3.48263	-0.456126	-0.298226	-0.599962	-0.754777	0.960308	2.9622e-05	0.0344224	0.00305263	0.964291	3.48327e-05	0.0299345	0.00227389
341	2487	chr3	103086267	104580696	3.27119	3.15738	-0.636894	-0.276225	-0.780723	-0.913526	0.960308	2.9622e-05	0.0344224	0.00305263	0.963573	4.2631e-05	0.0299124	0.00232278
523	2880	chr5	2133229	3361629	4.26415	3.60682	0.306767	-0.163341	0.158519	0.143083	0.960308	2.9622e-05	0.0344224	0.00305263	0.965903	1.86197e-05	0.0298525	0.00260681
204	1526	chr2	124732465	125840449	3.57895	2.80026	-0.0950012	-0.245501	-0.2433	-0.34117	0.960308	2.9622e-05	0.0344224	0.00305263	0.965325	2.56163e-05	0.0298331	0.00239898
166	1908	chr2	52492700	53507894	3.5	3.08804	-0.00653687	-0.264979	-0.155359	-0.272051	0.960308	2.9622e-05	0.0344224	0.00305263	0.965584	2.30014e-05	0.0298256	0.00235365
1459	2178	chr16	59045772	60745208	3.17073	3.06843	-0.287011	-0.302761	-0.436377	-0.590254	0.960308	2.9622e-05	0.0344224	0.00305263	0.964986	2.93012e-05	0.0297909	0.0022651
1400	1180	chr15	54508594	55135971	3.81579	2.8575	1.1202	-0.26346	0.968484	0.855846	0.960308	2.9622e-05	0.0344224	0.00305263	0.967127	7.47773e-06	0.0297868	0.00236014
1162	704	chr11	114258791	114829563	2.90323	2.63647	-0.580546	-0.355841	-0.729516	-0.937909	0.960308	2.9622e-05	0.0344224	0.00305263	0.964119	3.72325e-05	0.0297759	0.00214384
543	2190	chr5	33500180	35048602	3.4359	2.7321	-0.0575617	-0.317394	-0.208167	-0.375439	0.960308	2.9622e-05	0.0344224	0.00305263	0.96564	2.29707e-05	0.0297741	0.0022337
903	2045	chr8	87412476	89085386	4.73171	3.20984	3.26899	0.208538	3.11648	3.47718	0.960308	2.9622e-05	0.0344224	0.00305263	0.966391	1.39707e-06	0.0297406	0.00378294
554	1005	chr5	56621102	57338413	4.04167	3.00762	1.5439	-0.158564	1.38968	1.38435	0.960308	2.9622e-05	0.0344224	0.00305263	0.967189	5.4368e-06	0.0297142	0.0026211
1596	2329	chr19	28557893	29789395	4.02632	2.76925	0.073913	-0.289791	-0.0808452	-0.216341	0.960308	2.9622e-05	0.0344224	0.00305263	0.965978	2.07117e-05	0.0296611	0.00229707
821	2065	chr7	128778386	130419985	5.30769	3.18866	5.55906	0.28154	5.40324	5.84026	0.960308	2.9622e-05	0.0344224	0.00305263	0.966283	1.52163e-07	0.0296391	0.00406904
87	2961	chr1	175089963	177433216	3.59677	3.45083	0.282695	-0.194524	0.126774	0.0878351	0.960308	2.9622e-05	0.0344224	0.00305263	0.966163	1.84927e-05	0.0296323	0.00252747
200	2135	chr2	116774529	118367108	2.70408	2.76344	-0.67993	-0.300937	-0.834666	-0.981338	0.960308	2.9622e-05	0.0344224	0.00305263	0.963764	4.34279e-05	0.0295938	0.00226639
1049	1155	chr10	61892543	62659093	3.66337	3.17802	0.265746	-0.308168	0.107846	-0.0433474	0.960308	2.9622e-05	0.0344224	0.00305263	0.966458	1.67934e-05	0.0295828	0.00225532
462	2135	chr4	96182188	97539392	3.98667	2.38288	0.525723	-0.38161	0.366991	0.14357	0.960308	2.9622e-05	0.0344224	0.00305263	0.967013	1.20389e-05	0.0295752	0.00209763
213	2498	chr2	137042930	138697083	3.575	3.56103	-0.051952	-0.238396	-0.209337	-0.290745	0.960308	2.9622e-05	0.0344224	0.00305263	0.965667	2.47206e-05	0.0295738	0.0024176
727	1795	chr6	148921357	150253096	2.95122	3.20295	-0.466253	-0.123458	-0.62211	-0.590198	0.960308	2.9622e-05	0.0344224	0.00305263	0.964177	4.1902e-05	0.0295733	0.00270764
1443	1545	chr16	16154918	17644424	3.925	2.72519	0.340505	-0.240231	0.180904	0.0996192	0.960308	2.9622e-05	0.0344224	0.00305263	0.96647	1.66794e-05	0.0295329	0.00241455
913	1733	chr8	107410799	108647971	3.54054	3.80834	0.148525	0.0890677	-0.0102508	0.23714	0.960308	2.9622e-05	0.0344224	0.00305263	0.965206	2.80544e-05	0.0295186	0.00335249
339	1085	chr3	99374654	100591848	2.77108	3.33887	-0.504025	-0.277567	-0.662071	-0.782522	0.960308	2.9622e-05	0.0344224	0.00305263	0.964488	3.73121e-05	0.0295181	0.00232065
810	3243	chr7	109648269	112615231	4.19388	2.79987	1.22248	-0.348398	1.06091	0.873716	0.960308	2.9622e-05	0.0344224	0.00305263	0.967663	6.20445e-06	0.029511	0.0021703
1411	1435	chr15	71922649	73628214	5.28169	3.23136	5.13835	0.142503	4.97715	5.2803	0.960308	2.9622e-05	0.0344224	0.00305263	0.966944	2.01807e-07	0.0295001	0.00354252
100	2083	chr1	197312742	199239599	3.51282	3.41208	0.242034	0.158677	0.0820193	0.400361	0.960308	2.9622e-05	0.0344224	0.00305263	0.965172	2.73909e-05	0.029481	0.00359441
1062	1956	chr10	84386093	85457926	3.05263	3.0824	-0.580103	-0.19676	-0.74035	-0.777341	0.960308	2.9622e-05	0.0344224	0.00305263	0.964077	4.36314e-05	0.0294407	0.00251603
1453	1496	chr16	46539392	49006458	2.7644	2.53046	-0.699065	-0.308633	-0.859184	-1.00837	0.960308	2.9622e-05	0.0344224	0.00305263	0.963853	4.39316e-05	0.0294376	0.00224876
1361	1590	chr14	83139537	84239595	3.08284	3.02212	-0.568175	-0.200107	-0.728607	-0.768873	0.960308	2.9622e-05	0.0344224	0.00305263	0.964137	4.29727e-05	0.0294371	0.00250749
365	1897	chr3	144411447	145664135	2.65	3.09017	-0.757607	-0.316289	-0.918048	-1.07444	0.960308	2.9622e-05	0.0344224	0.00305263	0.96362	4.62138e-05	0.029421	0.00223137
125	2095	chr1	238569035	239925109	3.47619	2.99542	-0.327852	-0.106536	-0.48954	-0.434808	0.960308	2.9622e-05	0.0344224	0.00305263	0.964739	3.71304e-05	0.0294185	0.00275564
669	1670	chr6	52212250	53278242	5.71795	3.2239	8.56259	-0.151434	8.39702	8.4105	0.960308	2.9622e-05	0.0344224	0.00305263	0.967955	4.90464e-09	0.0294022	0.00264282
526	2179	chr5	5973391	7142633	3.3	2.91528	-0.334016	-0.241299	-0.497155	-0.575765	0.960308	2.9622e-05	0.0344224	0.00305263	0.965102	3.26621e-05	0.0293869	0.00240905
1606	1186	chr19	43864218	44743808	3.10976	2.51551	-0.697037	-0.335786	-0.859646	-1.03369	0.960308	2.9622e-05	0.0344224	0.00305263	0.963992	4.26743e-05	0.0293687	0.00218841
923	1063	chr8	125685198	126409504	3.44737	3.07586	-0.0993208	-0.0580195	-0.263294	-0.158135	0.960308	2.9622e-05	0.0344224	0.00305263	0.96528	3.10309e-05	0.0293678	0.00289317
1469	2445	chr16	77523952	78454705	3.44444	3.35952	-0.220624	-0.228405	-0.385309	-0.449435	0.960308	2.9622e-05	0.0344224	0.00305263	0.965436	2.95494e-05	0.0293517	0.00244127
374	2584	chr3	157312429	159477493	3.70149	3.0583	0.80444	-0.287146	0.637715	0.516901	0.960308	2.9622e-05	0.0344224	0.00305263	0.967348	1.00165e-05	0.0293499	0.00230658
767	3715	chr7	31138096	33555115	5.46667	3.22241	5.58314	-0.305075	5.41526	5.27773	0.960308	2.9622e-05	0.0344224	0.00305263	0.968376	8.27999e-08	0.0293471	0.00226813
965	1890	chr9	70972012	72512216	3.85	3.62747	-0.0314182	-0.120903	-0.196496	-0.152801	0.960308	2.9622e-05	0.0344224	0.00305263	0.965638	2.72368e-05	0.0293463	0.0027187
446	3316	chr4	68855147	71049038	3.7803	3.1204	-0.107814	-0.233405	-0.27506	-0.341514	0.960308	2.9622e-05	0.0344224	0.00305263	0.965805	2.62754e-05	0.0292878	0.00243029
1296	2666	chr13	75670193	77410384	3.5	3.30124	-0.272788	-0.194362	-0.439613	-0.46751	0.960308	2.9622e-05	0.0344224	0.00305263	0.96527	3.22042e-05	0.0292839	0.00252549
1382	1866	chr15	27298112	29337873	3.65152	2.70581	-0.08225	-0.363543	-0.25087	-0.446396	0.960308	2.9622e-05	0.0344224	0.00305263	0.966195	2.2496e-05	0.0292594	0.00213393
413	1102	chr4	15147446	15925426	3.2129	2.95583	-0.305045	-0.236471	-0.472991	-0.542388	0.960308	2.9622e-05	0.0344224	0.00305263	0.965313	3.18899e-05	0.0292523	0.00242022
880	2553	chr8	46858035	50080612	2.74766	3.36083	-0.650052	-0.289238	-0.817425	-0.939687	0.960308	2.9622e-05	0.0344224	0.00305263	0.96422	4.26657e-05	0.029236	0.00229431
491	2836	chr4	141086805	143443147	4.09302	3.46093	0.971513	0.00473945	0.801227	0.975958	0.960308	2.9622e-05	0.0344224	0.00305263	0.966838	1.13421e-05	0.0292301	0.00308707
1288	1118	chr13	60855317	61591152	3.26923	3.35018	0.0442959	-0.227776	-0.126072	-0.184387	0.960308	2.9622e-05	0.0344224	0.00305263	0.966219	2.27049e-05	0.029209	0.00244356
132	2406	chr1	247344559	249222325	3.29268	3.14645	-0.0610516	-0.253089	-0.232134	-0.314552	0.960308	2.9622e-05	0.0344224	0.00305263	0.96607	2.4593e-05	0.0291836	0.00238329
269	2377	chr2	233550961	235149378	6.46154	3.51261	11.6697	0.142904	11.497	11.8122	0.960308	2.9622e-05	0.0344224	0.00305263	0.967281	2.94264e-10	0.0291726	0.00354592
803	1223	chr7	98717552	100195102	5.23636	3.51161	4.4107	0.0471833	4.23741	4.45717	0.960308	2.9622e-05	0.0344224	0.00305263	0.967586	3.8005e-07	0.0291649	0.00322205
468	1580	chr4	107501341	108813811	3.92105	2.76716	0.771276	-0.152629	0.598296	0.61804	0.960308	2.9622e-05	0.0344224	0.00305263	0.96717	1.1843e-05	0.0291615	0.00263765
398	943	chr3	197076962	197852564	2.58919	2.38229	-0.533373	-0.422596	-0.704359	-0.957162	0.960308	2.9622e-05	0.0344224	0.00305263	0.965056	3.32557e-05	0.0291558	0.00200801
26	1237	chr1	43760236	44967648	3.41026	3.20154	0.399045	-0.0817783	0.225774	0.316561	0.960308	2.9622e-05	0.0344224	0.00305263	0.966541	1.84334e-05	0.0291341	0.00282918
869	1131	chr8	28162712	29327278	4.31579	3.12199	1.10167	-0.247809	0.926567	0.852933	0.960308	2.9622e-05	0.0344224	0.00305263	0.967744	7.74269e-06	0.0291168	0.00239882
1372	1703	chr14	98342445	99138264	3.60465	3.21	0.0396934	-0.0467006	-0.136183	-0.00749099	0.960308	2.9622e-05	0.0344224	0.00305263	0.965891	2.73282e-05	0.0290387	0.00292886
908	3567	chr8	96534806	99398289	5.36842	3.31048	4.74382	-0.215358	4.56495	4.52815	0.960308	2.9622e-05	0.0344224	0.00305263	0.96847	2.09674e-07	0.029029	0.00248132
1127	524	chr11	58457495	58779348	3.23684	2.34169	-0.398738	-0.200693	-0.575431	-0.601281	0.960308	2.9622e-05	0.0344224	0.00305263	0.965189	3.62932e-05	0.0289939	0.0025056
150	1959	chr2	29217896	30462920	4.10811	3.29345	0.822295	-0.0715568	0.643286	0.750293	0.960308	2.9622e-05	0.0344224	0.00305263	0.967173	1.22043e-05	0.0289863	0.00286086
1222	1430	chr12	72645075	73817731	3.02222	2.88641	-0.385049	-0.176122	-0.563095	-0.5618	0.960308	2.9622e-05	0.0344224	0.00305263	0.965206	3.6691e-05	0.0289552	0.00257111
849	2068	chr8	4480689	5146665	3.64103	2.92162	0.260088	-0.161288	0.0803489	0.0983603	0.960308	2.9622e-05	0.0344224	0.00305263	0.966717	1.9566e-05	0.0289515	0.00261412
299	2291	chr3	30718942	32351201	3.19802	2.87911	-0.370227	-0.353979	-0.549919	-0.724669	0.960308	2.9622e-05	0.0344224	0.00305263	0.965708	3.02766e-05	0.0289226	0.00215366
974	2783	chr9	82591127	84210838	5.16216	3.02386	3.78488	-0.29516	3.60202	3.4893	0.960308	2.9622e-05	0.0344224	0.00305263	0.968736	5.05209e-07	0.0289216	0.0022914
1247	788	chr12	115037874	115501127	2.91124	2.93796	-0.51554	-0.200111	-0.694971	-0.71682	0.960308	2.9622e-05	0.0344224	0.00305263	0.964866	4.08e-05	0.028905	0.00250793
969	818	chr9	76203946	76972227	3	2.68303	-0.566481	-0.252129	-0.746117	-0.819786	0.960308	2.9622e-05	0.0344224	0.00305263	0.964809	4.07537e-05	0.0288973	0.00238065
403	1028	chr4	3870268	4683466	3.18182	3.61549	-0.217956	0.168674	-0.397748	-0.0499645	0.960308	2.9622e-05	0.0344224	0.00305263	0.964707	4.38037e-05	0.0288897	0.00362757
1501	2442	chr17	31539430	32912470	3.81356	3.67197	-0.0448045	0.0250452	-0.225903	-0.0200874	0.960308	2.9622e-05	0.0344224	0.00305263	0.965642	3.19415e-05	0.02888	0.0031464
79	2893	chr1	158029021	159912899	3.48901	3.36726	-0.100801	-0.114379	-0.283827	-0.215488	0.960308	2.9622e-05	0.0344224	0.00305263	0.965965	2.93947e-05	0.028834	0.00273789
1613	1846	chr19	54603648	55727269	4.03125	3.23893	0.908502	-0.141617	0.723139	0.766368	0.960308	2.9622e-05	0.0344224	0.00305263	0.967617	1.04435e-05	0.0288159	0.00266832
134	3797	chr2	1781882	3973239	3.66225	3.44496	-0.182999	-0.244605	-0.366928	-0.427863	0.960308	2.9622e-05	0.0344224	0.00305263	0.966113	2.80206e-05	0.0288124	0.00240407
1313	2161	chr13	104845782	106247124	3.32075	2.94652	-0.416507	-0.265623	-0.600019	-0.682583	0.960308	2.9622e-05	0.0344224	0.00305263	0.965473	3.46316e-05	0.0288053	0.00235206
485	2103	chr4	131284886	132951256	2.6	2.59777	-0.57131	-0.382896	-0.754561	-0.954708	0.960308	2.9622e-05	0.0344224	0.00305263	0.965177	3.5945e-05	0.028804	0.00209104
981	2531	chr9	92679450	94166335	2.9	3.23318	-0.415837	-0.173106	-0.599638	-0.589301	0.960308	2.9622e-05	0.0344224	0.00305263	0.96526	3.79546e-05	0.0287906	0.00257972
180	2467	chr2	73174848	75630048	4.4898	3.23562	2.70906	-0.32325	2.52157	2.38535	0.960308	2.9622e-05	0.0344224	0.00305263	0.968833	1.44058e-06	0.0287906	0.00222804
680	2778	chr6	71610014	73449742	4.70968	3.09926	2.38907	-0.340909	2.20122	2.04774	0.960308	2.9622e-05	0.0344224	0.00305263	0.968826	1.9491e-06	0.0287803	0.00218912
1018	2185	chr10	8775103	10249027	2.93651	2.90847	-0.551584	-0.265003	-0.735831	-0.817026	0.960308	2.9622e-05	0.0344224	0.00305263	0.965022	3.96462e-05	0.0287707	0.00235245
742	1044	chr6	170330173	170919470	4.36842	3.37048	1.94788	-0.289014	1.7592	1.65781	0.960308	2.9622e-05	0.0344224	0.00305263	0.968628	3.19073e-06	0.0287504	0.0023038
1065	2232	chr10	89132329	91012336	5.53191	3.72106	7.01434	-0.179104	6.82449	6.83475	0.960308	2.9622e-05	0.0344224	0.00305263	0.968705	2.24556e-08	0.0287194	0.00257312
1380	2168	chr15	24195570	25107222	2.70833	2.4895	-0.781242	-0.397532	-0.968079	-1.17925	0.960308	2.9622e-05	0.0344224	0.00305263	0.964421	4.3663e-05	0.0286784	0.00205909
689	2433	chr6	87069500	88821326	3.43158	3.01538	-0.498293	-0.310319	-0.686332	-0.80903	0.960308	2.9622e-05	0.0344224	0.00305263	0.965422	3.59383e-05	0.0286737	0.0022492
857	1565	chr8	13493056	13944086	6.55263	2.88777	12.7165	-0.0880363	12.5243	12.6278	0.960308	2.9622e-05	0.0344224	0.00305263	0.968537	8.21051e-11	0.0286456	0.00281748
712	2572	chr6	121906468	123854909	3.57895	3.34617	-0.0230293	-0.250439	-0.214516	-0.273841	0.960308	2.9622e-05	0.0344224	0.00305263	0.966718	2.37542e-05	0.0286134	0.00239132
1665	1952	chr21	31197452	32668138	3.9	3.96563	-0.0992828	0.205307	-0.289656	0.105676	0.960308	2.9622e-05	0.0344224	0.00305263	0.965167	4.03727e-05	0.0285993	0.00376598
2	1436	chr1	3583209	4380629	3.75373	2.5432	-0.487731	-0.341364	-0.678963	-0.82982	0.960308	2.9622e-05	0.0344224	0.00305263	0.965615	3.44806e-05	0.028588	0.00218022
781	2660	chr7	54223482	55691214	3.61538	2.91365	0.174716	-0.143661	-0.017899	0.0307102	0.960308	2.9622e-05	0.0344224	0.00305263	0.966882	2.16924e-05	0.028586	0.00266131
508	1199	chr4	169677032	170772962	3.35135	3.38409	-0.190469	-0.184809	-0.382496	-0.376047	0.960308	2.9622e-05	0.0344224	0.00305263	0.966175	2.99721e-05	0.0285819	0.00255107
1170	1690	chr11	123500759	124494303	2.78049	2.96011	-0.646517	-0.285018	-0.838963	-0.932104	0.960308	2.9622e-05	0.0344224	0.00305263	0.964924	4.27262e-05	0.0285329	0.0023053
623	2229	chr5	171074292	172677800	3.51969	3.56737	-0.162126	-0.184426	-0.357222	-0.346966	0.960308	2.9622e-05	0.0344224	0.00305263	0.96633	2.91504e-05	0.0284989	0.00255337
270	1819	chr2	235155513	236041025	3.17333	2.66592	-0.504873	-0.391543	-0.701439	-0.897002	0.960308	2.9622e-05	0.0344224	0.00305263	0.965806	3.33666e-05	0.0284416	0.00207421
117	3254	chr1	226811900	229155711	4.12821	3.13495	0.92541	-0.237242	0.725731	0.687858	0.960308	2.9622e-05	0.0344224	0.00305263	0.968264	9.33822e-06	0.0284253	0.00242711
729	1902	chr6	151913710	153092617	5.50877	3.04243	7.18716	-0.188246	6.9863	6.99834	0.960308	2.9622e-05	0.0344224	0.00305263	0.969033	1.87261e-08	0.0284145	0.00255035
1211	1299	chr12	54778823	55664504	3.59091	2.68547	0.429894	-0.273901	0.229809	0.155231	0.960308	2.9622e-05	0.0344224	0.00305263	0.967813	1.47686e-05	0.0284005	0.0023376
846	2620	chr8	2574066	3392555	3.9125	3.1941	0.35956	-0.242506	0.158224	0.116662	0.960308	2.9622e-05	0.0344224	0.00305263	0.967672	1.63478e-05	0.0283609	0.00241269
794	2470	chr7	82024573	83799292	4.64865	2.85347	3.73025	-0.346033	3.52711	3.38374	0.960308	2.9622e-05	0.0344224	0.00305263	0.969407	5.07461e-07	0.0283606	0.00217911
424	2073	chr4	30455512	31780575	2.85938	3.3094	-0.584662	-0.352083	-0.783999	-0.937235	0.960308	2.9622e-05	0.0344224	0.00305263	0.965505	3.75808e-05	0.028354	0.00215723
1076	2738	chr10	106695435	108725495	4.10853	3.15484	0.365242	-0.0558989	0.163401	0.309034	0.960308	2.9622e-05	0.0344224	0.00305263	0.967212	1.95806e-05	0.0283331	0.00290652
694	336	chr6	94118766	94440517	2.50413	2.39564	-0.660343	-0.435727	-0.860601	-1.09932	0.960308	2.9622e-05	0.0344224	0.00305263	0.965404	3.72788e-05	0.0283249	0.00197845
210	1548	chr2	130658908	132996006	4.01724	3.05402	1.21654	-0.109639	1.01314	1.1063	0.960308	2.9622e-05	0.0344224	0.00305263	0.968262	7.92949e-06	0.0283197	0.00275663
876	2595	chr8	38939539	40702590	3.75714	3.3683	0.439932	-0.156431	0.237116	0.28315	0.960308	2.9622e-05	0.0344224	0.00305263	0.967617	1.64403e-05	0.0283173	0.00262952
471	2437	chr4	113870742	115665875	4.05405	3.23491	0.196205	-0.251472	-0.00715059	-0.0556631	0.960308	2.9622e-05	0.0344224	0.00305263	0.967481	1.90732e-05	0.0282981	0.00239067
1160	1258	chr11	111115272	112458951	3.40741	3.55082	-0.0596276	-0.0893622	-0.262087	-0.149692	0.960308	2.9622e-05	0.0344224	0.00305263	0.966531	2.89405e-05	0.0282957	0.00280779
573	1370	chr5	88891980	90421627	3.4	2.74438	-0.286365	-0.235465	-0.488735	-0.522524	0.960308	2.9622e-05	0.0344224	0.00305263	0.96632	3.13639e-05	0.028292	0.00242561
616	1519	chr5	161483723	162742821	2.90909	2.71704	-0.407302	-0.361108	-0.611511	-0.769085	0.960308	2.9622e-05	0.0344224	0.00305263	0.966283	3.12155e-05	0.0282389	0.00213918
1089	3651	chr10	129154862	130843358	3.75	3.68415	-0.0522685	0.00207893	-0.256694	-0.0504053	0.960308	2.9622e-05	0.0344224	0.00305263	0.966338	3.14728e-05	0.0282344	0.00307752
439	3918	chr4	56548407	58934556	3.8	3.68547	0.078763	-0.0643278	-0.127807	0.014215	0.960308	2.9622e-05	0.0344224	0.00305263	0.966868	2.5848e-05	0.0281894	0.00288136
169	1698	chr2	56203569	57428060	4.53659	2.57029	1.66975	-0.289527	1.46012	1.37958	0.960308	2.9622e-05	0.0344224	0.00305263	0.969107	4.21379e-06	0.0281684	0.00230471
1335	2020	chr14	43138438	44540924	2.74419	3.07955	-0.702388	-0.430724	-0.908325	-1.13365	0.960308	2.9622e-05	0.0344224	0.00305263	0.965366	3.90731e-05	0.0281634	0.00199371
1423	2387	chr15	96141867	98029826	4.09756	2.98274	0.179122	-0.300047	-0.0296361	-0.121353	0.960308	2.9622e-05	0.0344224	0.00305263	0.967709	1.84862e-05	0.0281522	0.00227779
306	2047	chr3	41064528	42538627	4.9661	3.01823	3.14642	-0.339598	2.93558	2.80622	0.960308	2.9622e-05	0.0344224	0.00305263	0.969563	9.15846e-07	0.0281474	0.00219327
206	1220	chr2	127374454	128033327	4.31325	3.40577	1.59302	-0.155786	1.38292	1.43645	0.960308	2.9622e-05	0.0344224	0.00305263	0.968768	5.1991e-06	0.0281453	0.0026332
800	2216	chr7	93967861	96071097	4.58974	3.91558	1.80531	0.111461	1.59514	1.91644	0.960308	2.9622e-05	0.0344224	0.00305263	0.96807	5.48885e-06	0.028123	0.00343899
1379	1229	chr15	22766685	24193582	2.75362	3.04183	-0.485954	-0.302218	-0.694022	-0.788971	0.960308	2.9622e-05	0.0344224	0.00305263	0.965997	3.58076e-05	0.0281219	0.00226799
359	2909	chr3	133252430	135456608	3.72289	3.04283	0.120339	-0.246462	-0.0894411	-0.126452	0.960308	2.9622e-05	0.0344224	0.00305263	0.967505	2.06803e-05	0.0281176	0.0024029
1491	1795	chr17	11103444	12532784	3.4878	3.12226	-0.242577	-0.181029	-0.451436	-0.424101	0.960308	2.9622e-05	0.0344224	0.00305263	0.966487	3.17051e-05	0.0281139	0.00256226
1381	3414	chr15	25108838	27297337	3.71795	2.68411	0.0900105	-0.272053	-0.120117	-0.18233	0.960308	2.9622e-05	0.0344224	0.00305263	0.967515	2.07787e-05	0.0281081	0.00234231
138	2484	chr2	8433428	10297610	3.92308	3.81283	0.837074	0.0457162	0.62647	0.882469	0.960308	2.9622e-05	0.0344224	0.00305263	0.967713	1.35291e-05	0.0281005	0.00321902
452	1151	chr4	80990665	82124668	3.41176	3.22013	-0.294714	-0.274683	-0.505516	-0.570241	0.960308	2.9622e-05	0.0344224	0.00305263	0.966618	3.04199e-05	0.0280631	0.00233269
1029	3950	chr10	26890657	29322359	3.98387	3.58381	-0.210974	-0.199514	-0.423841	-0.41072	0.960308	2.9622e-05	0.0344224	0.00305263	0.966726	3.01637e-05	0.0280084	0.00251662
417	2905	chr4	20544690	22318165	3.27397	2.90779	-0.22846	-0.268554	-0.441828	-0.497341	0.960308	2.9622e-05	0.0344224	0.00305263	0.966857	2.86519e-05	0.0279981	0.00234883
577	2141	chr5	95963936	97314428	4.35135	2.71377	2.27825	-0.362341	2.06177	1.91537	0.960308	2.9622e-05	0.0344224	0.00305263	0.969636	2.13313e-06	0.0279915	0.00214425
1700	2851	chr22	48905011	49824381	4.72	4.43825	1.80466	0.445798	1.59055	2.25026	0.960308	2.9622e-05	0.0344224	0.00305263	0.966854	7.66338e-06	0.0279774	0.00479896
1050	797	chr10	62660292	63340112	3.6	2.39336	-0.08988	-0.394408	-0.304943	-0.485657	0.960308	2.9622e-05	0.0344224	0.00305263	0.967527	2.20096e-05	0.0279701	0.00207034
801	1225	chr7	96074475	97098946	3.79012	3.10671	-0.341693	-0.323604	-0.556017	-0.666134	0.960308	2.9622e-05	0.0344224	0.00305263	0.966683	3.03629e-05	0.0279663	0.00222149
1611	2640	chr19	51534020	52984080	4.28261	3.3895	1.67198	-0.0163787	1.45549	1.65528	0.960308	2.9622e-05	0.0344224	0.00305263	0.968591	5.52204e-06	0.0279609	0.00302797
338	1828	chr3	98216075	99373021	3.64516	3.53635	0.478425	-0.320081	0.26209	0.157777	0.960308	2.9622e-05	0.0344224	0.00305263	0.968425	1.34426e-05	0.0279605	0.00223395
1512	1563	chr17	50719581	51826021	3.32432	3.19177	0.295048	-0.0905113	0.0795747	0.204005	0.960308	2.9622e-05	0.0344224	0.00305263	0.967571	2.02974e-05	0.0279599	0.00280806
1043	2426	chr10	53617162	55102427	3.48148	3.44907	0.110409	-0.241351	-0.106778	-0.13133	0.960308	2.9622e-05	0.0344224	0.00305263	0.967675	2.09974e-05	0.027915	0.0024155
1386	2185	chr15	32443813	34015013	4.0274	3.00062	0.490683	-0.229746	0.272701	0.260477	0.960308	2.9622e-05	0.0344224	0.00305263	0.96828	1.4532e-05	0.0279102	0.00244504
111	3628	chr1	216243848	218704782	3.81395	3.7903	-0.118866	-0.0806672	-0.335321	-0.199762	0.960308	2.9622e-05	0.0344224	0.00305263	0.966746	3.09818e-05	0.0279086	0.00283428
486	2552	chr4	132956813	134627625	3.55195	3.02846	0.665266	-0.294263	0.446041	0.370596	0.960308	2.9622e-05	0.0344224	0.00305263	0.968674	1.14463e-05	0.0278869	0.00229333
879	930	chr8	42773824	43791691	3.06931	2.122	-0.290091	-0.337666	-0.508161	-0.628848	0.960308	2.9622e-05	0.0344224	0.00305263	0.966967	2.84416e-05	0.02787	0.00219056
1565	1210	chr18	63464943	64252555	3.0625	3.0664	0.422477	-0.16863	0.201441	0.253124	0.960308	2.9622e-05	0.0344224	0.00305263	0.96812	1.65355e-05	0.0278205	0.00259802
272	2120	chr2	237450553	238759045	3.56842	2.88512	0.0511488	-0.28085	-0.169875	-0.230167	0.960308	2.9622e-05	0.0344224	0.00305263	0.967752	2.14182e-05	0.0278103	0.00232195
706	2388	chr6	114221435	116130686	3.5	3.14471	0.325652	-0.251247	0.103756	0.0740091	0.960308	2.9622e-05	0.0344224	0.00305263	0.968199	1.67735e-05	0.0277989	0.00239299
632	1395	chr6	1452521	2458640	3.86486	2.9418	0.524151	-0.201388	0.302075	0.322096	0.960308	2.9622e-05	0.0344224	0.00305263	0.968366	1.44593e-05	0.0277987	0.00251508
1300	2071	chr13	82581814	84131396	3.87342	2.73366	0.0659612	-0.398157	-0.157474	-0.332732	0.960308	2.9622e-05	0.0344224	0.00305263	0.968098	1.87741e-05	0.0277532	0.00206553
234	3369	chr2	167356561	169968112	5.63636	3.23983	5.1853	-0.238085	4.96008	4.94688	0.960308	2.9622e-05	0.0344224	0.00305263	0.969806	1.31991e-07	0.0277527	0.00242887
456	776	chr4	86931482	87532823	3.475	3.08913	-0.176294	-0.0859154	-0.398526	-0.263271	0.960308	2.9622e-05	0.0344224	0.00305263	0.966775	3.26423e-05	0.0277487	0.00281718
785	2553	chr7	63641275	65686929	3.04878	2.5365	-0.347467	-0.406461	-0.570513	-0.754332	0.960308	2.9622e-05	0.0344224	0.00305263	0.967073	2.81217e-05	0.0277346	0.00204655
654	3232	chr6	29738013	30797991	4.75824	3.11828	3.50851	-0.205327	3.28271	3.30286	0.960308	2.9622e-05	0.0344224	0.00305263	0.96969	7.29355e-07	0.0277332	0.00250947
1603	985	chr19	40171266	40982866	3.60345	2.98178	0.0426553	-0.13773	-0.181685	-0.0959525	0.960308	2.9622e-05	0.0344224	0.00305263	0.967476	2.49174e-05	0.0277103	0.00267736
851	2045	chr8	6143021	7012472	3.62	3.87836	-0.00722306	-0.15898	-0.231694	-0.166654	0.960308	2.9622e-05	0.0344224	0.00305263	0.967428	2.56398e-05	0.0277053	0.00262205
1024	2124	chr10	18538332	19716826	4.16279	3.55026	0.103839	-0.0681696	-0.121429	0.0352718	0.960308	2.9622e-05	0.0344224	0.00305263	0.967434	2.5126e-05	0.0276834	0.00287148
733	3903	chr6	158218719	160580496	3.55102	3.15578	-0.245474	-0.210479	-0.470995	-0.456184	0.960308	2.9622e-05	0.0344224	0.00305263	0.967	3.08907e-05	0.027664	0.00248988
711	2161	chr6	120514775	121905065	3.04571	2.94897	-0.380713	-0.310986	-0.607072	-0.692146	0.960308	2.9622e-05	0.0344224	0.00305263	0.966858	3.19778e-05	0.0276368	0.00225098
418	2334	chr4	22320450	24135056	3.55474	3.23094	-0.394946	-0.319108	-0.621368	-0.714476	0.960308	2.9622e-05	0.0344224	0.00305263	0.966832	3.21729e-05	0.0276343	0.00223277
1493	1378	chr17	13180735	13893644	3.30435	3.18358	-0.266591	-0.214347	-0.493543	-0.481595	0.960308	2.9622e-05	0.0344224	0.00305263	0.96699	3.14279e-05	0.0276241	0.00247919
312	2200	chr3	51834238	54081140	7.05405	3.25953	16.4293	-0.167188	16.1984	16.2616	0.960308	2.9622e-05	0.0344224	0.00305263	0.969796	1.85412e-12	0.0275972	0.00260687
626	1807	chr5	175503563	177221235	6.13333	3.18439	9.54612	-0.189467	9.31297	9.35605	0.960308	2.9622e-05	0.0344224	0.00305263	0.969914	1.7694e-09	0.0275364	0.00254947
848	2519	chr8	3783131	4479836	4.1982	3.81357	0.268427	0.0702137	0.0377375	0.338338	0.960308	2.9622e-05	0.0344224	0.00305263	0.967458	2.44767e-05	0.0275344	0.00329805
595	1573	chr5	122558244	123796615	5.86813	3.8043	8.12585	0.210725	7.89377	8.33611	0.960308	2.9622e-05	0.0344224	0.00305263	0.968669	1.09115e-08	0.0275304	0.00379971
1527	2052	chr17	78838310	80034051	5.81579	3.36262	6.89829	-0.300202	6.6644	6.5975	0.960308	2.9622e-05	0.0344224	0.00305263	0.970191	2.23766e-08	0.0275239	0.00228291
311	1871	chr3	49317323	51821106	7.59459	4.19639	19.6086	0.89513	19.3788	20.5035	0.960308	2.9622e-05	0.0344224	0.00305263	0.965004	2.22115e-13	0.0274894	0.00750678
914	806	chr8	108649353	109248046	3.70455	3.04155	0.989565	-0.0204829	0.755395	0.968107	0.960308	2.9622e-05	0.0344224	0.00305263	0.968682	1.08825e-05	0.0274735	0.00301387
1595	3252	chr19	23467746	28556910	3.16667	2.80431	-0.459144	-0.324935	-0.691808	-0.784383	0.960308	2.9622e-05	0.0344224	0.00305263	0.966799	3.41057e-05	0.0274614	0.00221998
719	2227	chr6	134244243	136223236	4.4	3.75576	0.935176	0.0558832	0.700395	0.990723	0.960308	2.9622e-05	0.0344224	0.00305263	0.968418	1.23992e-05	0.0274492	0.00325424
941	2038	chr9	4885082	6556948	3.80851	2.86376	0.134087	-0.344138	-0.100834	-0.210557	0.960308	2.9622e-05	0.0344224	0.00305263	0.968426	1.85174e-05	0.0274456	0.00218098
1579	1655	chr19	2099614	3016898	4.07895	3.33864	1.46348	-0.137504	1.22742	1.32543	0.960308	2.9622e-05	0.0344224	0.00305263	0.969358	6.03099e-06	0.0274406	0.00268406
410	2736	chr4	10699425	12319721	4.05769	3.29543	0.625173	-0.247363	0.388837	0.377465	0.960308	2.9622e-05	0.0344224	0.00305263	0.96898	1.24905e-05	0.0274225	0.00240436
1099	1717	chr11	6324061	7436630	4.12676	4.09534	1.20992	0.236175	0.973266	1.4457	0.960308	2.9622e-05	0.0344224	0.00305263	0.968048	1.12774e-05	0.0273874	0.00389546
185	4766	chr2	81623819	85140279	2.9878	2.9251	-0.288068	-0.345033	-0.524519	-0.633309	0.960308	2.9622e-05	0.0344224	0.00305263	0.967478	2.81907e-05	0.0273768	0.00217755
674	2568	chr6	61930291	63552727	3.425	2.54557	-0.0158295	-0.314594	-0.253285	-0.330804	0.960308	2.9622e-05	0.0344224	0.00305263	0.968124	2.21505e-05	0.0273676	0.00224596
1261	2432	chr13	20687171	22241214	3.0625	2.89186	-0.57325	-0.363458	-0.809861	-0.937113	0.960308	2.9622e-05	0.0344224	0.00305263	0.966575	3.67749e-05	0.0273469	0.00213538
883	1792	chr8	54420082	55943994	3.08257	3.07393	-0.353293	-0.343528	-0.59144	-0.69737	0.960308	2.9622e-05	0.0344224	0.00305263	0.967327	3.01313e-05	0.0273261	0.00217974
451	2335	chr4	79095443	80989630	3.51429	2.68983	-0.0503541	-0.156758	-0.288948	-0.207476	0.960308	2.9622e-05	0.0344224	0.00305263	0.967702	2.6837e-05	0.0273245	0.00262886
1671	2595	chr21	38713826	40480081	5.50847	3.6603	6.19975	-0.0470363	5.95888	6.15236	0.960308	2.9622e-05	0.0344224	0.00305263	0.969736	5.79315e-08	0.0273197	0.00293992
819	410	chr7	126519669	126867650	3.90385	2.4878	0.980121	-0.405913	0.738503	0.571421	0.960308	2.9622e-05	0.0344224	0.00305263	0.969814	7.48075e-06	0.0273015	0.00204859
588	2092	chr5	113396378	114828822	3.62963	3.04236	0.0887907	-0.298717	-0.151596	-0.210396	0.960308	2.9622e-05	0.0344224	0.00305263	0.968384	2.02749e-05	0.0272948	0.00228231
62	1333	chr1	102041073	102898387	3.08108	2.5179	-0.340544	-0.268958	-0.579831	-0.610188	0.960308	2.9622e-05	0.0344224	0.00305263	0.967231	3.20496e-05	0.0272923	0.00234795
481	903	chr4	127276599	127829428	3.09231	3.20823	-0.293407	-0.334431	-0.533078	-0.628951	0.960308	2.9622e-05	0.0344224	0.00305263	0.967527	2.86451e-05	0.0272902	0.00219888
1091	1785	chr10	131746156	132579217	3.86471	2.89606	-0.11115	-0.160122	-0.353046	-0.271757	0.960308	2.9622e-05	0.0344224	0.00305263	0.967656	2.84221e-05	0.0272331	0.00261959
986	2500	chr9	104624878	105967713	3.40385	2.79797	-0.501307	-0.400285	-0.743042	-0.902005	0.960308	2.9622e-05	0.0344224	0.00305263	0.967051	3.3001e-05	0.0272205	0.00205917
1098	3249	chr11	4747352	6321932	3.02703	3.04213	-0.541171	-0.346109	-0.783583	-0.887578	0.960308	2.9622e-05	0.0344224	0.00305263	0.966812	3.6246e-05	0.0271953	0.00217351
1063	4059	chr10	85460711	87936727	3.98765	3.00782	1.12446	-0.31181	0.878639	0.812389	0.960308	2.9622e-05	0.0344224	0.00305263	0.969832	7.11433e-06	0.0271873	0.00225645
182	1777	chr2	76915391	78078583	3.26531	3.50549	-0.403043	-0.326036	-0.646598	-0.729626	0.960308	2.9622e-05	0.0344224	0.00305263	0.967276	3.22254e-05	0.0271773	0.00221809
477	1986	chr4	122659185	124286340	4.46067	2.48011	1.5012	-0.317287	1.25463	1.18335	0.960308	2.9622e-05	0.0344224	0.00305263	0.970084	4.85572e-06	0.0271742	0.00224404
136	2054	chr2	5709931	6835235	5.48684	3.35684	6.431	-0.113117	6.1844	6.31741	0.960308	2.9622e-05	0.0344224	0.00305263	0.970071	4.3046e-08	0.027173	0.00275255
1167	536	chr11	120769478	121173349	2.89623	2.43804	-0.61598	-0.337375	-0.859902	-0.9551	0.960308	2.9622e-05	0.0344224	0.00305263	0.966549	3.93935e-05	0.027147	0.00218881
46	2815	chr1	74327371	76728002	4.36	3.32455	0.381169	-0.336894	0.134384	0.0438998	0.960308	2.9622e-05	0.0344224	0.00305263	0.969137	1.45793e-05	0.0271418	0.00219874
1118	2372	chr11	35504249	37116463	3.44444	3.11337	-0.35823	-0.30001	-0.603473	-0.658634	0.960308	2.9622e-05	0.0344224	0.00305263	0.967404	3.16298e-05	0.0271351	0.00227723
773	1804	chr7	42002841	43158477	3.71154	3.86926	0.0661781	-0.241534	-0.180451	-0.175878	0.960308	2.9622e-05	0.0344224	0.00305263	0.968373	2.19588e-05	0.0271246	0.00241647
1620	2444	chr20	5478037	7083989	3.59167	2.94929	-0.117855	-0.34992	-0.365353	-0.468184	0.960308	2.9622e-05	0.0344224	0.00305263	0.96823	2.36809e-05	0.0270971	0.00216818
1657	2446	chr21	19480843	20961612	3.38636	3.33064	-0.306683	-0.158011	-0.553258	-0.465041	0.960308	2.9622e-05	0.0344224	0.00305263	0.967253	3.46187e-05	0.0270947	0.00262439
784	517	chr7	63310455	63640688	2.83636	2.62863	-0.766326	-0.4074	-1.0145	-1.17564	0.960308	2.9622e-05	0.0344224	0.00305263	0.966162	4.2671e-05	0.0270208	0.00203962
1647	2279	chr20	52473482	54053951	3.79747	2.35286	0.229659	-0.37344	-0.0216235	-0.14423	0.960308	2.9622e-05	0.0344224	0.00305263	0.969091	1.63548e-05	0.0270187	0.00211958
197	2441	chr2	108430527	110497666	3.64151	3.66776	0.356564	0.0430494	0.105949	0.399315	0.960308	2.9622e-05	0.0344224	0.00305263	0.96821	2.18281e-05	0.0270122	0.00321217
731	2655	chr6	154975589	156761260	3.7907	3.22033	-0.00897627	-0.107811	-0.259354	-0.117096	0.960308	2.9622e-05	0.0344224	0.00305263	0.967975	2.70486e-05	0.027012	0.00276166
899	908	chr8	81956395	82693145	3.70732	3.2044	0.153743	-0.089615	-0.0979456	0.0632275	0.960308	2.9622e-05	0.0344224	0.00305263	0.968288	2.34164e-05	0.0269854	0.00281162
1254	2409	chr12	126445781	127874409	3.2	2.64792	-0.44852	-0.325911	-0.699804	-0.77482	0.960308	2.9622e-05	0.0344224	0.00305263	0.967328	3.37307e-05	0.0269695	0.00221884
504	2275	chr4	164478234	165823333	3.05521	3.09346	-0.150574	-0.358479	-0.403286	-0.509488	0.960308	2.9622e-05	0.0344224	0.00305263	0.968304	2.42618e-05	0.0269582	0.00214981
972	2204	chr9	79471208	81078905	3.44961	3.31306	0.359099	-0.116676	0.104817	0.242047	0.960308	2.9622e-05	0.0344224	0.00305263	0.968772	1.85694e-05	0.0269289	0.00273936
752	2536	chr7	7809142	9123026	3.90476	3.3144	-0.0673398	-0.128422	-0.320971	-0.196091	0.960308	2.9622e-05	0.0344224	0.00305263	0.967984	2.80895e-05	0.0269246	0.0027053
1245	815	chr12	113263934	113986418	2.78322	3.26585	-0.0503969	-0.154076	-0.304435	-0.205506	0.960308	2.9622e-05	0.0344224	0.00305263	0.968102	2.69214e-05	0.0269169	0.00263524
1532	3076	chr18	3893462	5834014	4.52174	3.62055	1.67014	-0.225317	1.41382	1.44449	0.960308	2.9622e-05	0.0344224	0.00305263	0.970204	4.49658e-06	0.026914	0.00246111
1383	966	chr15	29339457	30162791	3.95833	2.81815	1.54007	-0.227196	1.28274	1.31187	0.960308	2.9622e-05	0.0344224	0.00305263	0.970181	5.11142e-06	0.0268859	0.00245475
364	1621	chr3	143165104	144408815	3	2.87406	-0.334756	-0.353513	-0.59062	-0.688874	0.960308	2.9622e-05	0.0344224	0.00305263	0.967869	2.93005e-05	0.0268613	0.00215918
1602	3373	chr19	37527157	40170553	5.69231	3.2137	7.06459	-0.235249	6.80577	6.82903	0.960308	2.9622e-05	0.0344224	0.00305263	0.9707	2.02306e-08	0.0268602	0.00243805
209	865	chr2	130068289	130657770	3.03425	2.55572	-0.515705	-0.407793	-0.771587	-0.924695	0.960308	2.9622e-05	0.0344224	0.00305263	0.967386	3.32407e-05	0.0268474	0.00204287
1685	2079	chr22	26792236	27833918	3.77083	3.28003	0.126713	-0.250077	-0.130726	-0.123809	0.960308	2.9622e-05	0.0344224	0.00305263	0.968794	2.05021e-05	0.0268447	0.00239714
968	2304	chr9	74253720	76199926	3.90385	3.77023	1.0835	-0.16233	0.824505	0.920773	0.960308	2.9622e-05	0.0344224	0.00305263	0.969793	8.60649e-06	0.0268306	0.00261982
1103	3084	chr11	10953157	12563989	3.72	3.28115	0.198386	-0.241559	-0.0598038	-0.0434727	0.960308	2.9622e-05	0.0344224	0.00305263	0.968925	1.92499e-05	0.0268281	0.00241833
1374	2141	chr14	101534543	103009710	5.53488	3.13178	5.28006	0.056761	5.02041	5.33644	0.960308	2.9622e-05	0.0344224	0.00305263	0.96991	1.61244e-07	0.0268163	0.00326198
76	1597	chr1	153181362	154770139	6.62162	3.23919	13.6127	-0.178553	13.3523	13.4335	0.960308	2.9622e-05	0.0344224	0.00305263	0.970605	3.06753e-11	0.0268155	0.00257911
1465	1824	chr16	71079276	72934443	4.62162	3.28897	2.71541	-0.19194	2.45491	2.52294	0.960308	2.9622e-05	0.0344224	0.00305263	0.970497	1.63513e-06	0.0268097	0.0025449
922	1093	chr8	124862057	125683183	3.45652	3.82619	0.251524	0.186859	-0.00678289	0.43781	0.960308	2.9622e-05	0.0344224	0.00305263	0.967759	2.79826e-05	0.0267927	0.00370624
1110	2775	chr11	22374964	24087869	3.25641	2.64834	-0.261808	-0.251427	-0.520781	-0.513556	0.960308	2.9622e-05	0.0344224	0.00305263	0.967934	3.01688e-05	0.0267797	0.00239208
131	3338	chr1	245507916	247344159	3.68817	3.10597	-0.356697	-0.348453	-0.615617	-0.705442	0.960308	2.9622e-05	0.0344224	0.00305263	0.96787	3.01024e-05	0.0267794	0.00217081
692	2037	chr6	91843860	93426186	3.49711	2.89119	-0.31322	-0.330889	-0.572265	-0.64459	0.960308	2.9622e-05	0.0344224	0.00305263	0.967967	2.93353e-05	0.0267787	0.00220908
916	1291	chr8	110484812	111850672	3.71111	2.50949	0.34677	-0.279124	0.0857454	0.0668971	0.960308	2.9622e-05	0.0344224	0.00305263	0.969331	1.59902e-05	0.0267634	0.0023291
527	2174	chr5	7143218	8446321	3.75	2.94009	0.0250229	-0.253515	-0.235635	-0.228914	0.960308	2.9622e-05	0.0344224	0.00305263	0.968682	2.26161e-05	0.0267553	0.0023887
1149	1746	chr11	95727547	97056516	3.65789	2.61287	-0.202675	-0.428039	-0.463481	-0.631312	0.960308	2.9622e-05	0.0344224	0.00305263	0.968522	2.38473e-05	0.0267469	0.00200548
280	2878	chr3	4431647	6082552	3.81081	2.98964	0.296403	-0.275988	0.0346856	0.020089	0.960308	2.9622e-05	0.0344224	0.00305263	0.969262	1.68678e-05	0.026743	0.00233723
782	2356	chr7	55691904	57382254	5.36	3.15006	5.21891	-0.206587	4.95511	5.01188	0.960308	2.9622e-05	0.0344224	0.00305263	0.970751	1.3184e-07	0.0267283	0.00250875
43	1995	chr1	69687616	71371697	4.16304	2.74432	0.596071	-0.265938	0.333317	0.329651	0.960308	2.9622e-05	0.0344224	0.00305263	0.969682	1.26319e-05	0.0267269	0.0023615
1667	938	chr21	34377250	35224252	3.64865	2.98148	0.627386	-0.294857	0.364316	0.331486	0.960308	2.9622e-05	0.0344224	0.00305263	0.969794	1.18948e-05	0.0267215	0.00229316
1517	1835	chr17	59313911	61545486	7	3.91185	13.9933	0.104174	13.7293	14.0971	0.960308	2.9622e-05	0.0344224	0.00305263	0.969883	2.77929e-11	0.0266972	0.00342004
372	1590	chr3	154715492	156008019	2.97368	2.46979	-0.543339	-0.421238	-0.804967	-0.965205	0.960308	2.9622e-05	0.0344224	0.00305263	0.96746	3.37182e-05	0.0266957	0.00201689
139	3872	chr2	10299074	12418752	4.05263	3.86664	0.194499	-0.0726984	-0.0700297	0.121591	0.960308	2.9622e-05	0.0344224	0.00305263	0.968647	2.28732e-05	0.026651	0.00286263
1190	844	chr12	15241484	16308214	3.16216	3.03768	-0.18886	-0.326461	-0.454111	-0.516455	0.960308	2.9622e-05	0.0344224	0.00305263	0.968464	2.60332e-05	0.0266267	0.00221857
469	3053	chr4	108818757	111256377	3.60976	2.66425	0.449872	-0.317365	0.183027	0.132187	0.960308	2.9622e-05	0.0344224	0.00305263	0.969715	1.3888e-05	0.0266186	0.00224356
1452	573	chr16	31383522	35132928	3.02703	3.1407	-0.309028	-0.18172	-0.574712	-0.492196	0.960308	2.9622e-05	0.0344224	0.00305263	0.967805	3.39063e-05	0.0265971	0.00256155
1635	994	chr20	31615242	32807671	9.6	2.67674	36.8784	-0.228807	36.6089	36.6484	0.960308	2.9622e-05	0.0344224	0.00305263	0.970966	2.29581e-21	0.0265818	0.00245227
497	870	chr4	154478222	155053586	3.96	3.17738	1.05451	-0.406824	0.785369	0.646438	0.960308	2.9622e-05	0.0344224	0.00305263	0.97059	6.9437e-06	0.0265816	0.00205152
411	3325	chr4	12323492	14271762	4	3.55953	0.0958746	-0.224427	-0.172739	-0.128828	0.960308	2.9622e-05	0.0344224	0.00305263	0.968962	2.16973e-05	0.026551	0.00246027
1659	2045	chr21	22073224	23362610	3.89362	3.32383	0.605121	-0.246882	0.335615	0.357774	0.960308	2.9622e-05	0.0344224	0.00305263	0.969823	1.27607e-05	0.0265508	0.00240732
1045	790	chr10	57032057	57659622	3.1791	2.27887	-0.576674	-0.497436	-0.844211	-1.07546	0.960308	2.9622e-05	0.0344224	0.00305263	0.967633	3.23093e-05	0.0265431	0.00186791
874	1346	chr8	35318740	37378051	8.3125	2.81203	25.2755	-0.398909	25.0036	24.8755	0.960308	2.9622e-05	0.0344224	0.00305263	0.971398	2.12016e-16	0.0265323	0.00206997
1410	2425	chr15	70134772	71922473	4.17073	2.88424	0.423433	-0.338641	0.1524	0.0843673	0.960308	2.9622e-05	0.0344224	0.00305263	0.969833	1.39616e-05	0.0265106	0.00219637
709	1507	chr6	118966310	119962779	5.125	2.85171	4.68606	-0.162274	4.41258	4.52314	0.960308	2.9622e-05	0.0344224	0.00305263	0.970883	2.34837e-07	0.0264746	0.00262226
1435	2231	chr16	7529955	8338346	3.87356	2.94896	0.000225872	-0.350279	-0.272338	-0.350494	0.960308	2.9622e-05	0.0344224	0.00305263	0.969151	2.10559e-05	0.0264515	0.0021694
392	2312	chr3	188857952	190225942	3.86	3.0284	-0.0179087	-0.249737	-0.290257	-0.268033	0.960308	2.9622e-05	0.0344224	0.00305263	0.968882	2.37024e-05	0.0264498	0.00239831
350	2790	chr3	118532109	120522856	3.43396	2.89019	-0.262184	-0.338809	-0.534356	-0.601334	0.960308	2.9622e-05	0.0344224	0.00305263	0.968469	2.76702e-05	0.0264432	0.0021931
1141	2967	chr11	84381474	86618702	4.81579	4.36851	4.15904	0.340737	3.88582	4.49958	0.960308	2.9622e-05	0.0344224	0.00305263	0.969199	6.56674e-07	0.0264354	0.00433082
1360	1941	chr14	81579714	83136885	4.73171	2.93012	2.14067	-0.196011	1.86582	1.94415	0.960308	2.9622e-05	0.0344224	0.00305263	0.970767	2.89408e-06	0.0264351	0.00253531
1675	1748	chr21	44608316	46176956	3.78571	2.72394	0.574297	-0.254687	0.300226	0.319083	0.960308	2.9622e-05	0.0344224	0.00305263	0.969922	1.30592e-05	0.0264326	0.0023887
1137	1716	chr11	76797361	78354201	3.24444	3.26875	0.0638446	-0.32776	-0.209889	-0.264471	0.960308	2.9622e-05	0.0344224	0.00305263	0.969266	2.02104e-05	0.0264237	0.00221881
12	3307	chr1	18664626	20469098	3.56757	3.38401	-0.0551437	-0.224542	-0.329102	-0.279948	0.960308	2.9622e-05	0.0344224	0.00305263	0.968779	2.52267e-05	0.0264045	0.00245955
641	1820	chr6	11791351	13209144	4.07767	3.39245	0.174666	-0.236293	-0.0999898	-0.0621331	0.960308	2.9622e-05	0.0344224	0.00305263	0.969295	1.98236e-05	0.0264001	0.00243152
1078	2799	chr10	110318079	112560905	4.3	3.63454	0.782316	-0.288306	0.506587	0.49366	0.960308	2.9622e-05	0.0344224	0.00305263	0.97027	1.02596e-05	0.0263983	0.00231097
1215	4251	chr12	61124744	64031813	4.84444	4.03324	2.47126	0.0281885	2.19506	2.49927	0.960308	2.9622e-05	0.0344224	0.00305263	0.970253	2.60062e-06	0.0263855	0.00317184
300	1443	chr3	32353022	33255176	3.41353	3.09282	-0.0541197	-0.228346	-0.328946	-0.283094	0.960308	2.9622e-05	0.0344224	0.00305263	0.968814	2.51061e-05	0.0263825	0.00244941
953	1648	chr9	24159018	25325895	3.44737	3.15214	-0.260464	-0.331476	-0.535176	-0.592512	0.960308	2.9622e-05	0.0344224	0.00305263	0.968523	2.78275e-05	0.0263776	0.00220885
560	2231	chr5	63968465	65910972	4.03797	3.22954	1.14284	0.0116767	0.866179	1.15418	0.960308	2.9622e-05	0.0344224	0.00305263	0.969807	9.65232e-06	0.0263612	0.00311799
473	1890	chr4	117278263	118479521	3.07317	3.44479	0.0949178	-0.247144	-0.181635	-0.152694	0.960308	2.9622e-05	0.0344224	0.00305263	0.969218	2.12359e-05	0.026348	0.00240518
905	2760	chr8	90639199	93554257	4.41463	2.87749	1.82271	-0.261415	1.54432	1.56092	0.960308	2.9622e-05	0.0344224	0.00305263	0.970918	3.72617e-06	0.0263458	0.00237549
1073	2708	chr10	100671156	102948934	6.84211	3.479	13.0198	-0.203084	12.7398	12.8163	0.960308	2.9622e-05	0.0344224	0.00305263	0.971171	5.41867e-11	0.0263105	0.00251876
192	1308	chr2	102688853	103587775	3.59155	2.65855	0.693734	-0.397335	0.413417	0.295553	0.960308	2.9622e-05	0.0344224	0.00305263	0.970529	1.00547e-05	0.0262845	0.00207178
547	2236	chr5	40288749	41888554	3.7234	2.86894	-0.0564107	-0.204273	-0.335355	-0.261073	0.960308	2.9622e-05	0.0344224	0.00305263	0.968855	2.57778e-05	0.0262752	0.00250979
1492	1153	chr17	12534892	13180095	3.61719	3.18527	0.449316	-0.249787	0.168635	0.198721	0.960308	2.9622e-05	0.0344224	0.00305263	0.969917	1.48704e-05	0.0262583	0.00239975
215	2790	chr2	140101421	141805286	3.56757	3.35668	-0.160141	-0.0952828	-0.44045	-0.255698	0.960308	2.9622e-05	0.0344224	0.00305263	0.968356	3.18718e-05	0.0262258	0.00279768
900	2278	chr8	82694924	84225333	3.67521	2.72511	-0.085262	-0.349203	-0.366767	-0.434889	0.960308	2.9622e-05	0.0344224	0.00305263	0.969184	2.29605e-05	0.0262169	0.00217184
1037	1413	chr10	37790105	39104733	4.14286	2.52122	0.832677	-0.320409	0.549309	0.511541	0.960308	2.9622e-05	0.0344224	0.00305263	0.970585	9.45058e-06	0.0262059	0.00223784
1479	1651	chr16	86815820	87645778	3.45946	3.46396	-0.113898	-0.307573	-0.395672	-0.422031	0.960308	2.9622e-05	0.0344224	0.00305263	0.969033	2.46281e-05	0.0262058	0.0022635
1502	2133	chr17	32912798	34465860	3.59701	2.91309	-0.225238	-0.32291	-0.507133	-0.548591	0.960308	2.9622e-05	0.0344224	0.00305263	0.968784	2.71027e-05	0.0261959	0.00222874
1007	2673	chr9	137589364	138925210	4.04762	2.92354	0.461749	-0.316276	0.17662	0.145103	0.960308	2.9622e-05	0.0344224	0.00305263	0.970197	1.37459e-05	0.0261494	0.00224701
1420	2760	chr15	92164894	93780658	3.37778	3.57195	-0.120201	-0.245418	-0.404689	-0.36594	0.960308	2.9622e-05	0.0344224	0.00305263	0.968944	2.63707e-05	0.0261323	0.00240901
238	2013	chr2	175590369	177363319	3.95122	3.17918	0.85532	-0.320087	0.567372	0.534741	0.960308	2.9622e-05	0.0344224	0.00305263	0.970722	9.24328e-06	0.0260899	0.0022394
137	2009	chr2	6836359	8419838	4.1	3.09067	0.59138	-0.269215	0.303475	0.321712	0.960308	2.9622e-05	0.0344224	0.00305263	0.970328	1.26582e-05	0.0260804	0.00235541
1353	4193	chr14	67992317	71131092	6.48718	3.2264	12.5619	-0.286112	12.2724	12.2755	0.960308	2.9622e-05	0.0344224	0.00305263	0.971607	7.88647e-11	0.0260734	0.00231941
538	1015	chr5	26186690	26855671	3.31707	2.67352	-0.171183	-0.356382	-0.458122	-0.5285	0.960308	2.9622e-05	0.0344224	0.00305263	0.969127	2.48401e-05	0.0260733	0.00215508
1148	1927	chr11	94242655	95725083	4.39474	3.72452	1.86174	-0.159329	1.57265	1.70195	0.960308	2.9622e-05	0.0344224	0.00305263	0.970955	3.96884e-06	0.0260663	0.00263068
1090	1595	chr10	130844604	131740230	4.42105	3.28752	1.41555	-0.265109	1.12574	1.14983	0.960308	2.9622e-05	0.0344224	0.00305263	0.971041	5.5788e-06	0.0260498	0.00236646
1356	1283	chr14	76444767	77227695	3.4375	2.79184	-0.0402884	-0.26481	-0.329477	-0.305806	0.960308	2.9622e-05	0.0344224	0.00305263	0.969296	2.38865e-05	0.0260192	0.00236269
726	3137	chr6	146665970	148920164	4.14894	3.39138	1.02861	-0.18111	0.737856	0.847205	0.960308	2.9622e-05	0.0344224	0.00305263	0.970613	8.93052e-06	0.0260139	0.00257352
1463	2819	chr16	65939174	68839263	4.53333	3.27533	1.68643	-0.169808	1.39511	1.5163	0.960308	2.9622e-05	0.0344224	0.00305263	0.970973	4.68011e-06	0.0260086	0.00260366
824	1739	chr7	134310005	135590675	3.54054	2.83511	0.0169642	-0.279771	-0.274332	-0.263341	0.960308	2.9622e-05	0.0344224	0.00305263	0.969508	2.22272e-05	0.0259701	0.00232852
436	1951	chr4	48123600	53875867	6.68293	2.735	13.2359	-0.210536	12.9409	13.0249	0.960308	2.9622e-05	0.0344224	0.00305263	0.971571	4.33463e-11	0.0259278	0.00250074
625	2686	chr5	173643487	175435704	3.71429	3.53532	-0.176838	-0.270765	-0.470076	-0.447934	0.960308	2.9622e-05	0.0344224	0.00305263	0.969081	2.72127e-05	0.0259083	0.00234902
1035	1774	chr10	35109874	36571749	3.825	2.8193	0.310415	-0.261931	0.015541	0.0479767	0.960308	2.9622e-05	0.0344224	0.00305263	0.970098	1.68831e-05	0.0258931	0.00237194
591	1814	chr5	117348596	118608175	3.9375	2.57865	1.24778	-0.260571	0.951631	0.986687	0.960308	2.9622e-05	0.0344224	0.00305263	0.971094	6.6282e-06	0.0258866	0.00237756
691	2331	chr6	89973052	91842219	3.85484	3.06416	-0.0393988	-0.260677	-0.333917	-0.300462	0.960308	2.9622e-05	0.0344224	0.00305263	0.969422	2.39672e-05	0.0258843	0.00237354
1449	2553	chr16	25987392	27445360	4.475	3.98498	0.596069	0.04851	0.300908	0.644292	0.960308	2.9622e-05	0.0344224	0.00305263	0.969657	1.7299e-05	0.0258739	0.00323463
1349	2973	chr14	61680424	63786375	4.45833	3.18409	1.47836	-0.058354	1.18153	1.41973	0.960308	2.9622e-05	0.0344224	0.00305263	0.97072	6.44036e-06	0.025859	0.00291001
120	2175	chr1	232090284	233427090	3.60215	3.35878	0.413395	-0.149759	0.115745	0.263244	0.960308	2.9622e-05	0.0344224	0.00305263	0.970048	1.70381e-05	0.02582	0.00265366
1197	1836	chr12	29651566	30511997	3.21656	3.14097	0.000296154	-0.335855	-0.297061	-0.336068	0.960308	2.9622e-05	0.0344224	0.00305263	0.969749	2.13734e-05	0.0258196	0.00220212
1536	1194	chr18	11075913	11904597	3.04545	2.50353	-0.568157	-0.431976	-0.86405	-1.00096	0.960308	2.9622e-05	0.0344224	0.00305263	0.968259	3.42246e-05	0.0258177	0.00199659
1524	3310	chr17	74375959	76259676	5.07463	4.01422	3.39106	-0.269174	3.09153	3.12156	0.960308	2.9622e-05	0.0344224	0.00305263	0.971749	7.71153e-07	0.0258169	0.00235926
115	3103	chr1	222230500	224938379	4.5641	3.49368	1.66799	0.128963	1.36946	1.79673	0.960308	2.9622e-05	0.0344224	0.00305263	0.970266	6.42249e-06	0.0258029	0.00350805
1154	1055	chr11	103960309	104872103	3.47826	2.84706	0.368692	-0.160049	0.0688447	0.207882	0.960308	2.9622e-05	0.0344224	0.00305263	0.970065	1.7635e-05	0.0257638	0.00262558
770	2484	chr7	37555361	38966621	4.05263	3.21819	0.375328	-0.201132	0.0752273	0.17384	0.960308	2.9622e-05	0.0344224	0.00305263	0.970183	1.68153e-05	0.0257604	0.00252123
1212	1625	chr12	55665948	57548466	4.05263	2.90504	1.07669	-0.316283	0.775268	0.759798	0.960308	2.9622e-05	0.0344224	0.00305263	0.971236	7.43992e-06	0.0257543	0.00224887
498	3713	chr4	155056126	157484641	5.31111	3.82995	3.50325	-0.302464	3.20034	3.20049	0.960308	2.9622e-05	0.0344224	0.00305263	0.971916	6.66856e-07	0.025734	0.00228246
743	952	chr7	34918	972693	3.6087	2.99001	-0.321947	-0.304567	-0.622763	-0.627471	0.960308	2.9622e-05	0.0344224	0.00305263	0.968946	3.04125e-05	0.0257092	0.00226921
1378	21	chr15	20151276	20194958	0.863636	1.26665	-1.13881	-0.573013	-1.43739	-1.76121	0.960308	2.9622e-05	0.0344224	0.00305263	0.965749	5.24553e-05	0.0256815	0.00164749
514	3767	chr4	180123093	182066471	3.73684	3.03124	0.158134	-0.278708	-0.145577	-0.120814	0.960308	2.9622e-05	0.0344224	0.00305263	0.970096	1.93331e-05	0.0256653	0.00233309
783	1407	chr7	57382983	63306619	2.13333	2.49429	-1.05354	-0.549873	-1.3537	-1.60413	0.960308	2.9622e-05	0.0344224	0.00305263	0.966215	4.93196e-05	0.0256535	0.001771
594	3033	chr5	120452204	122556845	4.34146	3.24729	0.495629	-0.198437	0.190908	0.296903	0.960308	2.9622e-05	0.0344224	0.00305263	0.970461	1.49538e-05	0.025649	0.00252892
1088	1515	chr10	128001098	129153758	4.43243	3.20684	1.7319	-0.277102	1.42589	1.45415	0.960308	2.9622e-05	0.0344224	0.00305263	0.971618	4.01979e-06	0.0256466	0.00233957
1458	2442	chr16	57664521	59045198	3.68293	2.95013	0.0620116	-0.298881	-0.243619	-0.237243	0.960308	2.9622e-05	0.0344224	0.00305263	0.970003	2.08566e-05	0.0256136	0.00228598
1281	1696	chr13	51591805	53339272	3.81081	2.7302	-0.137822	-0.354375	-0.443624	-0.492756	0.960308	2.9622e-05	0.0344224	0.00305263	0.969679	2.40871e-05	0.0256006	0.00216145
1477	1890	chr16	85148701	86154848	6.05263	3.78819	9.19156	-0.150377	8.88286	9.04067	0.960308	2.9622e-05	0.0344224	0.00305263	0.971762	2.62791e-09	0.0255812	0.00265638
1085	1211	chr10	123232602	123900296	3.70103	3.21521	0.454122	-0.146153	0.14581	0.30726	0.960308	2.9622e-05	0.0344224	0.00305263	0.970362	1.64226e-05	0.0255545	0.00266327
457	2390	chr4	87535323	89236976	3.71053	3.46926	0.326409	0.00203162	0.0186417	0.32814	0.960308	2.9622e-05	0.0344224	0.00305263	0.969745	2.16265e-05	0.0255521	0.00308796
933	3333	chr8	140726189	143042828	5.2449	3.63114	4.73133	-0.27166	4.42066	4.45935	0.960308	2.9622e-05	0.0344224	0.00305263	0.972087	2.01436e-07	0.0255395	0.00235422
511	3112	chr4	174264446	176568564	4.23846	3.27625	0.331504	-0.265468	0.0224611	0.0657333	0.960308	2.9622e-05	0.0344224	0.00305263	0.970493	1.64791e-05	0.0255392	0.00236501
1612	2988	chr19	52985695	54601496	4.06818	3.44566	0.620184	-0.283337	0.309954	0.336534	0.960308	2.9622e-05	0.0344224	0.00305263	0.970953	1.21341e-05	0.025521	0.0023242
1020	1405	chr10	12587105	13320848	4.63077	2.85254	2.46673	-0.315371	2.15472	2.15058	0.960308	2.9622e-05	0.0344224	0.00305263	0.972053	1.85628e-06	0.0255044	0.00225242
1048	1968	chr10	60290620	61891018	4.41176	2.90763	0.611595	-0.317244	0.300518	0.293827	0.960308	2.9622e-05	0.0344224	0.00305263	0.97104	1.18318e-05	0.0255017	0.00224644
1219	2738	chr12	67910160	69826237	3.6	3.70962	0.359189	-0.299925	0.0482747	0.0589248	0.960308	2.9622e-05	0.0344224	0.00305263	0.97066	1.54889e-05	0.0254959	0.00228521
116	2414	chr1	224940650	226810194	4.14583	3.02041	1.29562	-0.0537322	0.984247	1.24156	0.960308	2.9622e-05	0.0344224	0.00305263	0.97097	7.76951e-06	0.0254923	0.0029241
1199	1752	chr12	32165764	33076921	4.04762	2.98422	0.250391	-0.310321	-0.0608234	-0.0604648	0.960308	2.9622e-05	0.0344224	0.00305263	0.970517	1.70881e-05	0.0254845	0.0022608
382	1328	chr3	172296195	173475987	5.97297	2.90046	9.32348	-0.390566	9.01011	8.93197	0.960308	2.9622e-05	0.0344224	0.00305263	0.97243	1.81262e-09	0.0254798	0.00208974
1033	2918	chr10	31907519	33706590	3.45946	2.48193	0.141368	-0.406297	-0.170322	-0.265268	0.960308	2.9622e-05	0.0344224	0.00305263	0.970536	1.73128e-05	0.0254729	0.00205435
203	2230	chr2	123302906	124731228	3.48649	3.02861	-0.130452	-0.190595	-0.441328	-0.321405	0.960308	2.9622e-05	0.0344224	0.00305263	0.969445	2.81583e-05	0.0254649	0.00254599
750	1244	chr7	5854526	6572967	3.68889	2.47347	0.591333	-0.315257	0.276828	0.275308	0.960308	2.9622e-05	0.0344224	0.00305263	0.971097	1.20987e-05	0.0254159	0.00225049
358	2129	chr3	131837290	133251356	3.34694	2.54705	0.206687	-0.38052	-0.108262	-0.1743	0.960308	2.9622e-05	0.0344224	0.00305263	0.970683	1.66441e-05	0.0253938	0.00210804
1513	2324	chr17	51827667	53598932	3.86842	3.62722	0.200413	-0.31858	-0.114828	-0.118572	0.960308	2.9622e-05	0.0344224	0.00305263	0.970548	1.78166e-05	0.0253829	0.00224257
732	1718	chr6	156763643	158216341	4.25926	2.67505	0.869283	-0.302122	0.552494	0.566577	0.960308	2.9622e-05	0.0344224	0.00305263	0.971415	9.28698e-06	0.0253662	0.00228142
1511	1000	chr17	49899685	50718362	3.9	3.04175	1.21421	-0.219948	0.897301	0.9934	0.960308	2.9622e-05	0.0344224	0.00305263	0.971494	7.14164e-06	0.0253653	0.00247632
83	3884	chr1	166460517	169086013	4.13158	3.27111	0.763374	-0.154125	0.445562	0.609033	0.960308	2.9622e-05	0.0344224	0.00305263	0.970983	1.1966e-05	0.025329	0.00264512
423	1155	chr4	29763937	30454167	3.2381	3.14311	0.340584	-0.179098	0.0230804	0.160756	0.960308	2.9622e-05	0.0344224	0.00305263	0.970508	1.78036e-05	0.0253245	0.00257729
5	2724	chr1	7247335	9365093	3.83784	3.7617	0.856439	-0.241276	0.538117	0.614835	0.960308	2.9622e-05	0.0344224	0.00305263	0.971301	9.996e-06	0.0253244	0.00242488
431	2990	chr4	40203439	42211367	3.84043	3.06959	0.228706	-0.215029	-0.0902144	0.0133878	0.960308	2.9622e-05	0.0344224	0.00305263	0.970448	1.92072e-05	0.025287	0.00248728
1446	1773	chr16	20151123	22438630	6.475	3.00538	12.4227	-0.164567	12.1018	12.2576	0.960308	2.9622e-05	0.0344224	0.00305263	0.972101	1.02409e-10	0.0252792	0.00261975
1574	2561	chr18	74815212	75975035	3.89474	3.01096	-0.360759	-0.450277	-0.68055	-0.811424	0.960308	2.9622e-05	0.0344224	0.00305263	0.969598	2.73476e-05	0.0252429	0.00196396
494	2272	chr4	148524007	150683433	3.70213	3.02505	0.216242	-0.270924	-0.104684	-0.0550706	0.960308	2.9622e-05	0.0344224	0.00305263	0.970608	1.83939e-05	0.0252405	0.00235222
1490	1665	chr17	9967513	11096610	3.64912	2.7019	0.385215	-0.374004	0.0636748	0.0106338	0.960308	2.9622e-05	0.0344224	0.00305263	0.97112	1.40201e-05	0.0252383	0.00212255
1342	3103	chr14	51493572	53473864	4.3871	3.33955	1.75296	-0.206666	1.43064	1.54599	0.960308	2.9622e-05	0.0344224	0.00305263	0.971863	4.22428e-06	0.0252379	0.00251176
735	1284	chr6	162169968	162929090	3.21053	2.61697	-0.182989	-0.386366	-0.503436	-0.570101	0.960308	2.9622e-05	0.0344224	0.00305263	0.969992	2.44144e-05	0.0252366	0.00209368
863	2938	chr8	20061404	21638625	4.42857	3.02797	1.24058	-0.28085	0.918088	0.9594	0.960308	2.9622e-05	0.0344224	0.00305263	0.97179	6.54679e-06	0.0252318	0.00233196
33	3319	chr1	54228278	56411094	3.87333	3.82741	0.359491	-0.113151	0.0376913	0.246101	0.960308	2.9622e-05	0.0344224	0.00305263	0.970469	1.86604e-05	0.0252149	0.00275423
1053	3774	chr10	67550132	69900091	3.71739	3.19855	0.747413	-0.390047	0.423291	0.357097	0.960308	2.9622e-05	0.0344224	0.00305263	0.971664	9.61009e-06	0.0251874	0.00209058
60	1312	chr1	99800604	100826011	4.90476	2.60967	5.09462	-0.185869	4.76968	4.90803	0.960308	2.9622e-05	0.0344224	0.00305263	0.97224	1.52647e-07	0.0251817	0.00256449
1600	3298	chr19	34264354	36467867	4.33333	3.8226	0.257288	-0.180579	-0.0660021	0.0764494	0.960308	2.9622e-05	0.0344224	0.00305263	0.970518	1.93216e-05	0.0251786	0.00257472
1214	2114	chr12	59308666	61122477	4.13158	3.26391	1.7708	-0.178762	1.44589	1.59162	0.960308	2.9622e-05	0.0344224	0.00305263	0.971864	4.26701e-06	0.0251727	0.00258255
1610	3110	chr19	49282803	51531866	6.26923	3.26007	9.09185	-0.158761	8.76659	8.93278	0.960308	2.9622e-05	0.0344224	0.00305263	0.972192	2.88048e-09	0.0251723	0.0026359
609	3197	chr5	150561337	152867729	4.94872	2.89853	3.18317	-0.293931	2.85698	2.8889	0.960308	2.9622e-05	0.0344224	0.00305263	0.972448	9.268e-07	0.0251557	0.00230321
89	17	chr1	178945055	178954236	2.74737	2.05717	1.1643	-0.179416	0.837868	0.934227	0.960308	2.9622e-05	0.0344224	0.00305263	0.971717	7.81941e-06	0.0251306	0.00245404
11	2411	chr1	17004186	18660973	4.28571	3.41712	1.78672	-0.316693	1.45874	1.4696	0.960308	2.9622e-05	0.0344224	0.00305263	0.972269	3.66008e-06	0.0251061	0.00225075
50	1063	chr1	83993633	84843600	4.88095	3.00979	6.01302	-0.281664	5.68326	5.73039	0.960308	2.9622e-05	0.0344224	0.00305263	0.972594	5.53845e-08	0.0250697	0.00233049
614	1716	chr5	158827039	159973601	6.84	3.16327	15.4693	-0.261174	15.1386	15.2075	0.960308	2.9622e-05	0.0344224	0.00305263	0.972574	4.42043e-12	0.0250466	0.00237945
447	1503	chr4	71049152	72140399	4.72527	2.49173	3.92419	-0.364685	3.5933	3.55873	0.960308	2.9622e-05	0.0344224	0.00305263	0.972764	4.11697e-07	0.0250458	0.00214563
384	1640	chr3	175116539	176317461	2.80851	2.61228	-0.417974	-0.416442	-0.745612	-0.834985	0.960308	2.9622e-05	0.0344224	0.00305263	0.969541	2.99527e-05	0.0250441	0.00203106
194	1540	chr2	105125055	106209443	6.225	3.2566	10.971	-0.175916	10.6391	10.7944	0.960308	2.9622e-05	0.0344224	0.00305263	0.972397	4.32526e-10	0.0250122	0.00259076
207	2187	chr2	128035093	129473199	3.95745	2.96118	0.192362	-0.201655	-0.137801	-0.00967621	0.960308	2.9622e-05	0.0344224	0.00305263	0.970626	2.019e-05	0.0250089	0.00252099
1514	1986	chr17	53600037	55357434	3.55056	2.77953	0.0861281	-0.37812	-0.244429	-0.292471	0.960308	2.9622e-05	0.0344224	0.00305263	0.970835	1.88247e-05	0.0250045	0.00211341
227	1407	chr2	158536555	159572270	5.72973	2.69302	7.21667	-0.266094	6.88416	6.94984	0.960308	2.9622e-05	0.0344224	0.00305263	0.972629	1.68821e-08	0.0250019	0.0023677
906	1427	chr8	93555421	95004865	4.21552	3.12844	0.205901	-0.218342	-0.124786	-0.0130818	0.960308	2.9622e-05	0.0344224	0.00305263	0.970704	1.95904e-05	0.0249978	0.00247883
550	2481	chr5	50163398	52134410	7.37838	3.59704	17.2884	0.0487899	16.9557	17.3369	0.960308	2.9622e-05	0.0344224	0.00305263	0.971784	9.76541e-13	0.0249738	0.00324248
1031	1189	chr10	29783692	30457347	3.65934	2.6977	-0.0165677	-0.359272	-0.348164	-0.376684	0.960308	2.9622e-05	0.0344224	0.00305263	0.970606	2.12526e-05	0.0249726	0.00215233
53	2283	chr1	88128818	90065471	4.21477	3.31449	0.77609	-0.0937213	0.443809	0.682008	0.960308	2.9622e-05	0.0344224	0.00305263	0.971189	1.25532e-05	0.0249705	0.00281001
940	738	chr9	4495328	4882720	4.02632	3.31001	0.268131	-0.133573	-0.063842	0.133405	0.960308	2.9622e-05	0.0344224	0.00305263	0.970629	2.00355e-05	0.0249638	0.00269653
569	1936	chr5	82026819	83972503	3.97674	3.60527	0.590225	0.0946905	0.258026	0.684567	0.960308	2.9622e-05	0.0344224	0.00305263	0.970414	1.8237e-05	0.0249526	0.00338994
634	1762	chr6	3573593	4616303	4.1875	4.03736	1.18782	0.511799	0.856719	1.69935	0.960308	2.9622e-05	0.0344224	0.00305263	0.969224	1.52067e-05	0.0249493	0.00513855
94	3169	chr1	186810279	188759514	4.16216	3.01494	0.454353	-0.187218	0.121336	0.266874	0.960308	2.9622e-05	0.0344224	0.00305263	0.971072	1.57697e-05	0.0249491	0.00255914
884	1445	chr8	55945729	56954430	4.2037	2.59694	1.75316	-0.325581	1.41801	1.42686	0.960308	2.9622e-05	0.0344224	0.00305263	0.972451	3.7522e-06	0.0249313	0.00223059
1646	4799	chr20	49239658	52472087	8.41026	3.64319	25.1782	-0.210978	24.8429	24.967	0.960308	2.9622e-05	0.0344224	0.00305263	0.972566	2.82317e-16	0.0249306	0.00250298
314	1610	chr3	55349822	56432275	3.84906	3.5359	0.286389	-0.18507	-0.0476335	0.100804	0.960308	2.9622e-05	0.0344224	0.00305263	0.970839	1.86896e-05	0.0249181	0.00256337
429	2999	chr4	37255211	38906951	3.97	3.65838	0.184655	-0.344116	-0.149693	-0.159773	0.960308	2.9622e-05	0.0344224	0.00305263	0.971041	1.76522e-05	0.0249151	0.00218735
1010	692	chr10	94263	749238	3.45238	3.02889	0.0344207	-0.332112	-0.300223	-0.299021	0.960308	2.9622e-05	0.0344224	0.00305263	0.970732	2.07549e-05	0.0248998	0.00221081
501	1257	chr4	161065441	161825417	3.53846	3.00642	0.432759	-0.389451	0.0969055	0.0425435	0.960308	2.9622e-05	0.0344224	0.00305263	0.97157	1.31703e-05	0.0248912	0.00209059
1310	2400	chr13	100575282	102298561	3.91892	2.85051	0.69594	-0.224688	0.359358	0.470892	0.960308	2.9622e-05	0.0344224	0.00305263	0.971546	1.19356e-05	0.0248725	0.00246598
917	1131	chr8	111850894	113063291	3.01042	2.55641	-0.328009	-0.516762	-0.663489	-0.845672	0.960308	2.9622e-05	0.0344224	0.00305263	0.970204	2.47795e-05	0.0248655	0.00183784
699	1857	chr6	102637705	103981733	3.26154	2.73805	0.143809	-0.424484	-0.19295	-0.281218	0.960308	2.9622e-05	0.0344224	0.00305263	0.97119	1.69708e-05	0.0248589	0.00201827
1255	2312	chr12	127875442	129236688	3.7381	3.02557	-0.133788	-0.277247	-0.470691	-0.411409	0.960308	2.9622e-05	0.0344224	0.00305263	0.970279	2.59297e-05	0.0248321	0.00233663
1032	1867	chr10	30460354	31907445	3.41026	3.2244	-0.00945843	-0.295265	-0.346798	-0.305185	0.960308	2.9622e-05	0.0344224	0.00305263	0.97062	2.24972e-05	0.02483	0.00229551
631	2184	chr6	202452	1451846	4.02381	2.9004	0.999341	-0.348288	0.66006	0.650587	0.960308	2.9622e-05	0.0344224	0.00305263	0.972175	7.79257e-06	0.0248215	0.00218045
1230	4211	chr12	85990477	89680524	3.51852	2.76313	-0.206847	-0.390013	-0.545428	-0.597083	0.960308	2.9622e-05	0.0344224	0.00305263	0.970376	2.49227e-05	0.0247929	0.00208798
1548	1350	chr18	33863402	35074761	4.22917	3.4975	2.58988	-0.249633	2.24883	2.33954	0.960308	2.9622e-05	0.0344224	0.00305263	0.972636	1.75375e-06	0.0247893	0.00240709
144	2381	chr2	19693360	21049129	3.92857	2.82785	0.501865	-0.345361	0.161795	0.156092	0.960308	2.9622e-05	0.0344224	0.00305263	0.971672	1.28463e-05	0.0247891	0.00218582
931	2690	chr8	137524151	139252534	4.5	3.57086	1.98655	-0.0546637	1.64538	1.93159	0.960308	2.9622e-05	0.0344224	0.00305263	0.971998	3.89388e-06	0.0247702	0.00292456
1234	1640	chr12	96021382	97108240	3.97368	2.79995	0.870439	-0.331277	0.528483	0.538585	0.960308	2.9622e-05	0.0344224	0.00305263	0.972093	9.01599e-06	0.0247531	0.00221742
1519	2804	chr17	63148473	64799623	3.97297	3.62555	0.556177	0.13687	0.214175	0.692828	0.960308	2.9622e-05	0.0344224	0.00305263	0.970466	1.96826e-05	0.0247105	0.00353663
1224	3000	chr12	76514061	78569970	3.90909	3.38961	0.943456	-0.226968	0.597442	0.71619	0.960308	2.9622e-05	0.0344224	0.00305263	0.972016	9.30183e-06	0.0246509	0.00246171
1017	2975	chr10	7172673	8774275	4.15	2.88208	-0.0628499	-0.350658	-0.408682	-0.413823	0.960308	2.9622e-05	0.0344224	0.00305263	0.970825	2.2457e-05	0.0246252	0.00217259
818	3258	chr7	124168509	126518757	3.97778	2.55956	0.404071	-0.35412	0.0561433	0.0496611	0.960308	2.9622e-05	0.0344224	0.00305263	0.971744	1.40436e-05	0.0245969	0.00216719
301	2540	chr3	33256616	35281457	5.14545	3.50808	4.4516	-0.236062	4.10174	4.21513	0.960308	2.9622e-05	0.0344224	0.00305263	0.972952	2.76358e-07	0.02458	0.00244152
1573	2457	chr18	73526987	74813565	7.36842	3.32401	16.3472	-0.230251	15.9961	16.1165	0.960308	2.9622e-05	0.0344224	0.00305263	0.972992	1.89599e-12	0.0245518	0.00245576
1535	4433	chr18	8500210	11075734	3.74359	3.40632	-0.191177	-0.374235	-0.540502	-0.565617	0.960308	2.9622e-05	0.0344224	0.00305263	0.970642	2.49323e-05	0.0245347	0.0021218
225	2436	chr2	155391135	157558583	4.15789	3.73789	0.97616	-0.174002	0.624592	0.801825	0.960308	2.9622e-05	0.0344224	0.00305263	0.972046	9.49252e-06	0.0245151	0.00259559
693	1214	chr6	93429797	94117894	3.46429	3.34017	0.715445	0.0596429	0.364748	0.774564	0.960308	2.9622e-05	0.0344224	0.00305263	0.971115	1.55476e-05	0.024513	0.00327498
1542	2383	chr18	24026191	25927112	4.07143	3.17905	0.6281	-0.203413	0.276574	0.424318	0.960308	2.9622e-05	0.0344224	0.00305263	0.971777	1.30511e-05	0.0245093	0.00251958
326	1277	chr3	74323298	75463915	3.725	3.08466	0.00570392	-0.406787	-0.34643	-0.401824	0.960308	2.9622e-05	0.0344224	0.00305263	0.971246	1.98331e-05	0.0244811	0.00205402
1256	2264	chr12	129237540	130377745	4.18421	4.22057	0.42077	0.0481036	0.0689303	0.468578	0.960308	2.9622e-05	0.0344224	0.00305263	0.970813	2.06297e-05	0.0244774	0.00323714
1371	3172	chr14	96262752	98340428	4.28395	3.26614	1.19456	-0.199243	0.839747	0.995034	0.960308	2.9622e-05	0.0344224	0.00305263	0.972347	7.44223e-06	0.0244432	0.0025318
1157	468	chr11	107844790	108436952	4.24	2.69527	3.30334	-0.255709	2.94764	3.0456	0.960308	2.9622e-05	0.0344224	0.00305263	0.973087	8.54441e-07	0.0244402	0.00239045
124	1844	chr1	237556596	238567475	3.2093	2.65452	-0.227052	-0.407168	-0.581275	-0.634717	0.960308	2.9622e-05	0.0344224	0.00305263	0.970731	2.5008e-05	0.024417	0.00205265
779	3304	chr7	51677333	53175319	3.7027	3.11995	0.145813	-0.237101	-0.209227	-0.091537	0.960308	2.9622e-05	0.0344224	0.00305263	0.971223	2.0428e-05	0.0244095	0.00243502
1159	1560	chr11	109868460	111114203	3.97297	3.3035	0.923631	-0.0130529	0.565193	0.91013	0.960308	2.9622e-05	0.0344224	0.00305263	0.971723	1.17476e-05	0.0243392	0.00304749
1350	1616	chr14	63790015	65218138	4.17722	3.29604	2.11973	-0.182436	1.75978	1.93676	0.960308	2.9622e-05	0.0344224	0.00305263	0.972826	3.00208e-06	0.0243299	0.00257535
513	1863	chr4	178992844	180119571	3.63158	2.59713	0.215	-0.380922	-0.143934	-0.166427	0.960308	2.9622e-05	0.0344224	0.00305263	0.971761	1.6518e-05	0.0243281	0.00210946
1189	3488	chr12	12736119	15240816	5.29787	3.80829	5.23293	0.0422768	4.87263	5.27499	0.960308	2.9622e-05	0.0344224	0.00305263	0.972452	1.67033e-07	0.0243123	0.00322403
1377	299	chr14	107073800	107288377	1.36301	1.37485	-1.03691	-0.633193	-1.39423	-1.67349	0.960308	2.9622e-05	0.0344224	0.00305263	0.967841	4.47033e-05	0.0242689	0.0016278
247	863	chr2	195863427	196446526	3.53061	2.80629	0.480745	-0.35831	0.118434	0.121357	0.960308	2.9622e-05	0.0344224	0.00305263	0.972203	1.29588e-05	0.0242571	0.00215745
55	1847	chr1	91886326	93535205	6.42105	3.50696	12.6245	-0.330081	12.2605	12.2938	0.960308	2.9622e-05	0.0344224	0.00305263	0.973528	7.10326e-11	0.024249	0.00222326
1534	1978	chr18	7092815	8498109	3.95238	3.08569	0.304875	-0.240883	-0.0581637	0.0635592	0.960308	2.9622e-05	0.0344224	0.00305263	0.971698	1.73666e-05	0.0242268	0.00242657
216	1453	chr2	141807905	142518164	3.83784	2.56542	0.997154	-0.407991	0.631815	0.588487	0.960308	2.9622e-05	0.0344224	0.00305263	0.972918	7.36265e-06	0.0242015	0.00205522
78	2358	chr1	156336133	158027330	3.48148	3.56164	0.0630723	-0.279077	-0.301476	-0.216383	0.960308	2.9622e-05	0.0344224	0.00305263	0.971384	2.12815e-05	0.0241825	0.00233501
1370	1145	chr14	95751338	96262156	4.13514	3.44546	0.26779	-0.0934343	-0.0969851	0.173707	0.960308	2.9622e-05	0.0344224	0.00305263	0.971301	2.08776e-05	0.0241749	0.00281033
1368	1700	chr14	93132299	94324845	5.11594	3.91288	5.37408	-0.0633244	5.00745	5.31027	0.960308	2.9622e-05	0.0344224	0.00305263	0.972918	1.3057e-07	0.0241703	0.00290153
1557	1025	chr18	51063405	51552466	3.30392	1.91312	-0.40771	-0.550287	-0.772848	-0.958988	0.960308	2.9622e-05	0.0344224	0.00305263	0.97072	2.59644e-05	0.0241517	0.00177804
1660	1813	chr21	23363841	24694894	4.3642	2.97673	0.891745	-0.216301	0.52481	0.674932	0.960308	2.9622e-05	0.0344224	0.00305263	0.972442	9.90489e-06	0.0241511	0.00248866
663	1970	chr6	42038767	43753722	6.17606	3.73438	8.36222	0.148901	7.9953	8.51075	0.960308	2.9622e-05	0.0344224	0.00305263	0.972267	8.12812e-09	0.024147	0.00358553
305	628	chr3	40222247	41064508	3.47059	2.68362	0.157988	-0.431404	-0.209152	-0.275003	0.960308	2.9622e-05	0.0344224	0.00305263	0.971955	1.66296e-05	0.0241341	0.00200384
740	2689	chr6	168061711	169381156	3.85	3.86383	0.424302	-0.0890547	0.0573068	0.334965	0.960308	2.9622e-05	0.0344224	0.00305263	0.971582	1.79364e-05	0.0241283	0.00282451
16	2015	chr1	23921172	25516502	4.39024	3.30586	1.05399	-0.164005	0.685848	0.889582	0.960308	2.9622e-05	0.0344224	0.00305263	0.972474	8.87391e-06	0.0241229	0.00262265
178	1683	chr2	69139564	70753753	4.58025	2.74203	4.06669	-0.307492	3.69734	3.75858	0.960308	2.9622e-05	0.0344224	0.00305263	0.973567	3.78343e-07	0.0241206	0.00227414
1134	1929	chr11	70926292	72285444	4.68333	3.3235	2.06344	-0.0937253	1.69472	1.96929	0.960308	2.9622e-05	0.0344224	0.00305263	0.972784	3.47035e-06	0.0241164	0.00281441
1589	1662	chr19	15648715	16373071	3.67568	2.78444	0.28871	-0.375799	-0.0796638	-0.0876479	0.960308	2.9622e-05	0.0344224	0.00305263	0.972097	1.54284e-05	0.0241078	0.00212091
942	1239	chr9	6557589	7154294	3.94595	2.89412	0.347157	-0.334007	-0.0215254	0.0124224	0.960308	2.9622e-05	0.0344224	0.00305263	0.972108	1.51737e-05	0.0241007	0.00221108
1470	1873	chr16	78457658	79132732	3.9	2.94958	0.539804	-0.359772	0.169185	0.179536	0.960308	2.9622e-05	0.0344224	0.00305263	0.972477	1.22012e-05	0.0240632	0.00215616
1544	1304	chr18	26876351	27865969	3.56061	2.7617	0.700437	-0.311615	0.328396	0.388129	0.960308	2.9622e-05	0.0344224	0.00305263	0.972595	1.09045e-05	0.0240319	0.00226236
808	2499	chr7	105684124	107780130	4.81132	3.36664	2.7837	-0.161057	2.40885	2.6223	0.960308	2.9622e-05	0.0344224	0.00305263	0.973248	1.57956e-06	0.0239805	0.00263264
1278	1112	chr13	46496273	47429297	6.95	3.2639	16.135	-0.284822	15.7582	15.8492	0.960308	2.9622e-05	0.0344224	0.00305263	0.973729	2.2213e-12	0.0239455	0.00232581
1354	2377	chr14	71132653	72889376	4.4878	2.89256	2.50569	-0.256862	2.12713	2.24844	0.960308	2.9622e-05	0.0344224	0.00305263	0.973526	1.89579e-06	0.0238987	0.0023927
1529	1422	chr18	49625	908128	3.5	2.89685	0.105862	-0.373008	-0.271288	-0.267782	0.960308	2.9622e-05	0.0344224	0.00305263	0.97197	1.85732e-05	0.0238941	0.0021264
1673	3473	chr21	41389527	43321426	5.4	3.54657	4.52389	-0.250611	4.14492	4.273	0.960308	2.9622e-05	0.0344224	0.00305263	0.973675	2.53558e-07	0.0238925	0.00240832
295	1620	chr3	25461807	26877524	3.44828	2.59071	0.131454	-0.411225	-0.246034	-0.280361	0.960308	2.9622e-05	0.0344224	0.00305263	0.972105	1.74275e-05	0.0238893	0.00204704
1187	1799	chr12	10481534	11753188	3.64865	3.21789	0.368766	-0.170454	-0.00927884	0.197887	0.960308	2.9622e-05	0.0344224	0.00305263	0.971974	1.74855e-05	0.0238728	0.00260439
1264	2453	chr13	24532301	25784147	3.94595	2.91176	0.0574948	-0.404627	-0.320812	-0.347512	0.960308	2.9622e-05	0.0344224	0.00305263	0.971964	1.88867e-05	0.0238663	0.00206073
282	2798	chr3	7083544	8648350	4.64865	2.77488	1.34301	-0.446439	0.962976	0.89618	0.960308	2.9622e-05	0.0344224	0.00305263	0.973572	5.01675e-06	0.0238644	0.00197958
619	1428	chr5	165644709	166847334	4.15789	2.97715	1.2574	-0.217693	0.876318	1.03912	0.960308	2.9622e-05	0.0344224	0.00305263	0.97305	6.86618e-06	0.0238268	0.00248657
1086	3390	chr10	123900764	125868860	9.08108	3.04857	31.9012	-0.206993	31.5188	31.6939	0.960308	2.9622e-05	0.0344224	0.00305263	0.973674	3.4135e-19	0.0238103	0.00251561
1061	2945	chr10	82414710	84381535	4.09774	3.13167	0.691006	-0.31484	0.309121	0.375847	0.960308	2.9622e-05	0.0344224	0.00305263	0.97282	1.0975e-05	0.023802	0.00225644
220	2825	chr2	147277895	150209892	6	3.1682	9.24026	-0.288704	8.85609	8.95118	0.960308	2.9622e-05	0.0344224	0.00305263	0.973907	2.18446e-09	0.0237741	0.00231864
1476	1886	chr16	84446423	85147822	3.87805	3.94734	0.350988	-0.221637	-0.0339641	0.128908	0.960308	2.9622e-05	0.0344224	0.00305263	0.972234	1.69156e-05	0.0237148	0.00247506
1272	2103	chr13	36047197	37496372	4.73171	3.00283	3.61833	-0.365136	3.23124	3.25269	0.960308	2.9622e-05	0.0344224	0.00305263	0.974083	5.59502e-07	0.023709	0.00214813
47	4013	chr1	76729651	79660296	4.35	3.09133	1.41938	-0.29367	1.03227	1.12547	0.960308	2.9622e-05	0.0344224	0.00305263	0.973458	5.41446e-06	0.0236936	0.00230643
771	1179	chr7	38967594	39861723	5.1	2.9045	5.58155	-0.0858078	5.19411	5.49503	0.960308	2.9622e-05	0.0344224	0.00305263	0.973468	1.03806e-07	0.0236858	0.00283798
1697	2641	chr22	44996011	46469639	4.04	3.35075	0.438364	-0.288066	0.0485054	0.149965	0.960308	2.9622e-05	0.0344224	0.00305263	0.972631	1.451e-05	0.0236084	0.00231719
1694	1920	chr22	40546153	42690000	6.2439	3.48676	10.3508	-0.054909	9.95962	10.2955	0.960308	2.9622e-05	0.0344224	0.00305263	0.973475	9.0861e-10	0.0235971	0.00292786
627	2157	chr5	177260129	178412761	4.21918	3.60129	0.292576	-0.155395	-0.0997429	0.136809	0.960308	2.9622e-05	0.0344224	0.00305263	0.972145	1.91595e-05	0.0235386	0.00264451
601	2206	chr5	134777687	136371511	4.06757	2.64884	0.324065	-0.296374	-0.0696002	0.0273027	0.960308	2.9622e-05	0.0344224	0.00305263	0.972567	1.61313e-05	0.0235171	0.00229774
1227	2649	chr12	81468639	83501702	4.4186	2.71671	1.83589	-0.181331	1.43756	1.65424	0.960308	2.9622e-05	0.0344224	0.00305263	0.973628	3.99511e-06	0.0234332	0.00258087
1237	538	chr12	101448392	101862585	3.5625	2.56045	0.349449	-0.329331	-0.0482477	0.0184715	0.960308	2.9622e-05	0.0344224	0.00305263	0.972774	1.52204e-05	0.0234275	0.00222092
421	1113	chr4	27345562	27965232	4.11905	2.51666	1.63006	-0.350218	1.23042	1.27901	0.960308	2.9622e-05	0.0344224	0.00305263	0.973971	4.14691e-06	0.0234106	0.00217946
298	2725	chr3	29142704	30716972	3.72973	3.13184	0.494368	-0.271175	0.0952992	0.222885	0.960308	2.9622e-05	0.0344224	0.00305263	0.972879	1.3957e-05	0.0233979	0.00235732
1241	668	chr12	106438402	106958055	3.59091	3.14742	1.30097	-0.0624477	0.900772	1.23749	0.960308	2.9622e-05	0.0344224	0.00305263	0.973109	7.67787e-06	0.023377	0.00290304
460	3140	chr4	91563214	94232270	3.89423	3.86617	0.571459	-0.101588	0.170738	0.469621	0.960308	2.9622e-05	0.0344224	0.00305263	0.972589	1.5305e-05	0.0233523	0.00279232
1642	1540	chr20	41615460	42679568	7.5	3.05836	19.0353	-0.258922	18.6327	18.7757	0.960308	2.9622e-05	0.0344224	0.00305263	0.974263	1.25456e-13	0.0233478	0.00238885
1373	3527	chr14	99138753	101534097	7	4.10478	13.3933	0.341889	12.9914	13.7351	0.960308	2.9622e-05	0.0344224	0.00305263	0.972332	6.43944e-11	0.0233182	0.00434997
1498	2765	chr17	21292582	27334192	4.47368	3.13137	0.819938	-0.295485	0.416022	0.524112	0.960308	2.9622e-05	0.0344224	0.00305263	0.973414	9.84192e-06	0.0232976	0.00230189
1095	1810	chr11	196944	1162482	5.01807	3.57572	3.04822	-0.124786	2.64357	2.92294	0.960308	2.9622e-05	0.0344224	0.00305263	0.973871	1.25801e-06	0.0232913	0.00273122
1319	1916	chr13	111234405	112246912	5.62791	2.62778	6.75381	-0.359569	6.34784	6.39367	0.960308	2.9622e-05	0.0344224	0.00305263	0.974559	2.44743e-08	0.023277	0.00216106
624	1554	chr5	172681125	173642755	4.025	3.3768	1.7725	-0.0779278	1.36721	1.6941	0.960308	2.9622e-05	0.0344224	0.00305263	0.97349	4.7196e-06	0.0232674	0.0028612
1244	2249	chr12	110336875	113261104	3.65789	2.80148	0.0548243	-0.435634	-0.349722	-0.381223	0.960308	2.9622e-05	0.0344224	0.00305263	0.972622	1.83715e-05	0.0232639	0.0019991
1111	3792	chr11	24088689	26045522	4.23684	2.9268	0.181427	-0.266817	-0.223273	-0.0856061	0.960308	2.9622e-05	0.0344224	0.00305263	0.972509	1.91614e-05	0.0232576	0.00236693
371	1908	chr3	153258272	154713681	3.55769	2.37175	0.902759	-0.42311	0.496723	0.479133	0.960308	2.9622e-05	0.0344224	0.00305263	0.973809	7.97738e-06	0.0232576	0.00202655
1672	1636	chr21	40483769	41387845	3.4359	3.38375	0.331829	-0.380337	-0.0739258	-0.0490435	0.960308	2.9622e-05	0.0344224	0.00305263	0.973036	1.47246e-05	0.0232457	0.0021134
252	2932	chr2	202819643	205798201	6.33333	3.25824	11.3086	-0.295844	10.9014	11.0124	0.960308	2.9622e-05	0.0344224	0.00305263	0.974451	2.74295e-10	0.0232455	0.00230346
1257	2951	chr12	130379396	131779201	4.52	3.71268	0.406715	-0.155656	0.000774876	0.250787	0.960308	2.9622e-05	0.0344224	0.00305263	0.972631	1.70969e-05	0.0232317	0.0026454
97	2813	chr1	191869859	194106746	3.51351	2.8362	0.440716	-0.400882	0.0317319	0.0395126	0.960308	2.9622e-05	0.0344224	0.00305263	0.973312	1.29406e-05	0.0231773	0.00207145
251	1337	chr2	201577287	202817451	3.58571	3.12618	0.00267046	-0.455619	-0.406324	-0.453657	0.960308	2.9622e-05	0.0344224	0.00305263	0.972651	1.89727e-05	0.0231614	0.00195902
361	2770	chr3	137371099	139953866	8.17949	3.24007	24.959	-0.349351	24.5477	24.6092	0.960308	2.9622e-05	0.0344224	0.00305263	0.97466	3.06741e-16	0.023156	0.00218378
191	1094	chr2	101822540	102688272	4.04651	3.01856	0.956473	-0.239265	0.546252	0.716424	0.960308	2.9622e-05	0.0344224	0.00305263	0.97355	9.08363e-06	0.0231543	0.00243427
1119	2774	chr11	37116815	39381178	4	3.62131	0.954217	0.0247874	0.544445	0.978776	0.960308	2.9622e-05	0.0344224	0.00305263	0.972818	1.18465e-05	0.0231473	0.00316928
448	2652	chr4	72141683	74591403	4.26316	4.10246	0.24014	-0.211951	-0.169787	0.0278955	0.960308	2.9622e-05	0.0344224	0.00305263	0.9726	1.90896e-05	0.0231385	0.00250046
1271	1160	chr13	35027469	36045677	4.03704	2.37738	0.339857	-0.320215	-0.0713645	0.0188883	0.960308	2.9622e-05	0.0344224	0.00305263	0.973044	1.55121e-05	0.0231192	0.00224388
1388	2893	chr15	35083800	37455975	7.51351	4.01775	17.2062	0.0230059	16.7937	17.229	0.960308	2.9622e-05	0.0344224	0.00305263	0.973728	1.03529e-12	0.0231051	0.00316644
1185	611	chr12	6419753	6993653	6.68	2.74635	14.9734	-0.334201	14.5587	14.6373	0.960308	2.9622e-05	0.0344224	0.00305263	0.974707	6.76216e-12	0.023079	0.0022141
1580	1927	chr19	3019660	4347573	4.07143	3.37497	1.1023	-0.293935	0.687162	0.807905	0.960308	2.9622e-05	0.0344224	0.00305263	0.973901	7.43602e-06	0.023049	0.00230634
1624	1660	chr20	11250348	12447053	4.90476	3.07988	4.10679	-0.0277849	3.69116	4.07855	0.960308	2.9622e-05	0.0344224	0.00305263	0.973915	4.8095e-07	0.0230381	0.00300967
596	3210	chr5	123798436	125785238	5	3.38335	3.94366	-0.248738	3.52697	3.69463	0.960308	2.9622e-05	0.0344224	0.00305263	0.974514	4.54209e-07	0.0230278	0.0024149
275	1082	chr2	241561088	242149010	4.5	3.0898	1.89341	-0.125194	1.47652	1.76749	0.960308	2.9622e-05	0.0344224	0.00305263	0.973923	3.9908e-06	0.0230093	0.00272962
1430	1499	chr16	2767894	4000765	8.63636	3.04012	26.6792	-0.307469	26.2613	26.371	0.960308	2.9622e-05	0.0344224	0.00305263	0.97472	5.7267e-17	0.0230036	0.00227655
659	2963	chr6	35455756	37572021	6.25	3.7737	9.50758	-0.183948	9.08819	9.32331	0.960308	2.9622e-05	0.0344224	0.00305263	0.974459	1.85777e-09	0.0229644	0.00257632
1303	2849	chr13	88560967	90520714	4.64865	2.66509	3.06007	-0.335687	2.63897	2.72404	0.960308	2.9622e-05	0.0344224	0.00305263	0.974749	1.00771e-06	0.0229319	0.0022142
258	2014	chr2	214015482	215571889	3.87755	2.87789	0.759536	-0.236637	0.339194	0.522504	0.960308	2.9622e-05	0.0344224	0.00305263	0.973588	1.10904e-05	0.0229221	0.00244172
1681	2319	chr22	19912358	22355640	5.4	3.35225	6.54108	-0.0560348	6.11967	6.48471	0.960308	2.9622e-05	0.0344224	0.00305263	0.974159	4.0996e-08	0.022911	0.00292691
437	1984	chr4	53877433	55427239	4.91892	2.95827	3.54817	-0.238764	3.12629	3.30895	0.960308	2.9622e-05	0.0344224	0.00305263	0.974586	6.81362e-07	0.0229101	0.00243887
222	1087	chr2	151731950	152482764	5.67568	2.96804	8.76171	-0.334841	8.33939	8.42589	0.960308	2.9622e-05	0.0344224	0.00305263	0.974878	3.36954e-09	0.022907	0.00221497
1320	1905	chr13	112248533	113570995	4.73529	3.8435	2.54699	0.0324814	2.1249	2.5791	0.960308	2.9622e-05	0.0344224	0.00305263	0.973742	2.43002e-06	0.0228857	0.00319633
724	3377	chr6	142291360	145319707	8.56757	3.54365	25.3507	-0.122431	24.9279	25.228	0.960308	2.9622e-05	0.0344224	0.00305263	0.974376	2.60063e-16	0.0228842	0.00273966
1507	1450	chr17	41775043	43055664	4.84	2.44445	4.04596	-0.430726	3.62136	3.61448	0.960308	2.9622e-05	0.0344224	0.00305263	0.975088	3.42016e-07	0.0228599	0.00201334
199	3154	chr2	113922276	116772246	4.225	3.30017	0.81104	-0.0778729	0.386405	0.732941	0.960308	2.9622e-05	0.0344224	0.00305263	0.973323	1.23427e-05	0.0228177	0.00286156
1326	2735	chr14	26136246	28466225	5.59459	3.33369	5.18294	0.0236995	4.75733	5.20637	0.960308	2.9622e-05	0.0344224	0.00305263	0.974006	1.72638e-07	0.0228114	0.00316957
64	3183	chr1	103917325	106087291	4.24324	3.68859	1.17185	-0.0417512	0.74642	1.12989	0.960308	2.9622e-05	0.0344224	0.00305263	0.973532	8.92263e-06	0.0228044	0.00296748
926	1945	chr8	130381139	131638371	3.48739	2.96603	0.654343	-0.367212	0.226356	0.286644	0.960308	2.9622e-05	0.0344224	0.00305263	0.973937	1.08163e-05	0.0227557	0.00214341
574	1338	chr5	90423894	91840153	3.37634	2.31198	0.14558	-0.463136	-0.28205	-0.318272	0.960308	2.9622e-05	0.0344224	0.00305263	0.973371	1.6335e-05	0.0227506	0.00194578
91	2277	chr1	181144537	182755011	4	2.76843	0.482611	-0.330958	0.0529636	0.151275	0.960308	2.9622e-05	0.0344224	0.00305263	0.973684	1.33135e-05	0.022712	0.0022222
9	2132	chr1	12779563	14890557	4.30337	3.69004	1.41634	-0.305818	0.985386	1.11007	0.960308	2.9622e-05	0.0344224	0.00305263	0.974475	5.37094e-06	0.0227008	0.00228046
996	1045	chr9	121322605	122259820	4.425	3.05955	3.16344	-0.126597	2.73233	3.03609	0.960308	2.9622e-05	0.0344224	0.00305263	0.97448	1.11978e-06	0.0226975	0.00272728
987	2525	chr9	105967976	107581307	4.49275	3.71897	2.17197	-0.236675	1.73946	1.93493	0.960308	2.9622e-05	0.0344224	0.00305263	0.974631	2.70385e-06	0.0226691	0.00244433
902	1116	chr8	85955619	87409020	3.10185	2.60074	0.318469	-0.49228	-0.114858	-0.174684	0.960308	2.9622e-05	0.0344224	0.00305263	0.973851	1.33534e-05	0.0226325	0.00189052
235	2068	chr2	169968236	171225167	5.10909	2.90368	4.62024	-0.283683	4.18544	4.33608	0.960308	2.9622e-05	0.0344224	0.00305263	0.975019	2.23086e-07	0.0226263	0.00233274
713	1875	chr6	123857313	125424132	4.68627	3.77629	3.04097	-0.00198643	2.60442	3.0386	0.960308	2.9622e-05	0.0344224	0.00305263	0.974235	1.43327e-06	0.0225684	0.00308956
93	2031	chr1	184596584	186808626	4.86667	3.38143	3.09128	-0.240191	2.65198	2.85065	0.960308	2.9622e-05	0.0344224	0.00305263	0.974939	1.07483e-06	0.0225227	0.00243632
536	1720	chr5	22152073	23493956	4.28333	2.9235	2.83169	-0.231473	2.39147	2.59972	0.960308	2.9622e-05	0.0344224	0.00305263	0.974909	1.40557e-06	0.0225014	0.00245743
367	3029	chr3	146726629	149042363	4.75472	3.09052	3.36132	-0.321888	2.9208	3.0391	0.960308	2.9622e-05	0.0344224	0.00305263	0.975175	7.5629e-07	0.0225009	0.00224599
500	2603	chr4	158744565	161058184	3.65789	3.1799	0.291608	-0.304538	-0.147504	-0.0132499	0.960308	2.9622e-05	0.0344224	0.00305263	0.97355	1.65447e-05	0.022495	0.00228152
355	2774	chr3	126215130	128194409	5.02273	3.36345	3.05615	0.209698	2.6163	3.26563	0.960308	2.9622e-05	0.0344224	0.00305263	0.973598	1.74336e-06	0.0224796	0.0038161
722	1471	chr6	138822629	139844429	7.13514	2.80687	16.3101	-0.242936	15.8674	16.0665	0.960308	2.9622e-05	0.0344224	0.00305263	0.97512	1.94704e-12	0.0224507	0.00242951
1422	1667	chr15	94924867	96140403	4.21053	3.22701	1.4202	-0.268211	0.977709	1.15148	0.960308	2.9622e-05	0.0344224	0.00305263	0.974646	5.55624e-06	0.0224442	0.00236813
332	1743	chr3	84367614	85582078	4	3.14262	0.99523	-0.351433	0.552825	0.643303	0.960308	2.9622e-05	0.0344224	0.00305263	0.974549	7.81914e-06	0.022444	0.00217884
954	1115	chr9	25330810	26110869	3.88095	2.8772	0.905213	-0.306691	0.462357	0.597778	0.960308	2.9622e-05	0.0344224	0.00305263	0.974386	8.94564e-06	0.0224301	0.0022776
1092	4055	chr10	132580802	134336082	4.13514	3.97326	0.693478	0.0647581	0.251206	0.758087	0.960308	2.9622e-05	0.0344224	0.00305263	0.973161	1.60081e-05	0.022415	0.00329995
347	1526	chr3	113947863	115445296	7.15094	3.27094	17.1822	-0.193899	16.7378	16.9877	0.960308	2.9622e-05	0.0344224	0.00305263	0.975038	8.5485e-13	0.0224104	0.00255154
1225	1577	chr12	78570914	80447400	4.17925	3.0063	0.516244	-0.300836	0.0726405	0.214854	0.960308	2.9622e-05	0.0344224	0.00305263	0.973969	1.32708e-05	0.0224038	0.00229042
640	1860	chr6	10540919	11789917	3.97872	2.90074	0.22803	-0.34423	-0.215363	-0.116663	0.960308	2.9622e-05	0.0344224	0.00305263	0.973624	1.6946e-05	0.0224006	0.00219258
95	1509	chr1	188760941	189903619	3.44565	2.10501	0.248499	-0.434861	-0.195423	-0.186959	0.960308	2.9622e-05	0.0344224	0.00305263	0.973858	1.51677e-05	0.0223941	0.00200282
476	3791	chr4	120392684	122657875	5.7561	3.07626	8.32295	-0.185508	7.87678	8.1372	0.960308	2.9622e-05	0.0344224	0.00305263	0.975054	6.06814e-09	0.0223712	0.00257408
386	1576	chr3	178107880	179372395	4.49057	2.63736	2.70648	-0.272995	2.25614	2.43289	0.960308	2.9622e-05	0.0344224	0.00305263	0.97521	1.52874e-06	0.0222818	0.002358
1071	3062	chr10	97822433	100241204	7.67568	3.74064	20.6982	-0.118958	20.2462	20.579	0.960308	2.9622e-05	0.0344224	0.00305263	0.975009	2.73789e-14	0.02224	0.00275094
786	4648	chr7	65689809	68233780	4.41463	3.11001	0.69751	-0.308526	0.24585	0.388805	0.960308	2.9622e-05	0.0344224	0.00305263	0.974376	1.09904e-05	0.0222333	0.00227468
618	2206	chr5	163771940	165641575	4.5	3.08706	1.53549	-0.325477	1.08249	1.20962	0.960308	2.9622e-05	0.0344224	0.00305263	0.975061	4.67763e-06	0.022219	0.00223753
1166	2181	chr11	119215901	120760463	4.58537	4.37074	2.20848	1.43755	1.76558	3.64595	0.960308	2.9622e-05	0.0344224	0.00305263	0.964631	1.37643e-05	0.0222045	0.0129095
1432	1756	chr16	5118742	5891004	3.83333	2.98745	0.286884	-0.399028	-0.166572	-0.112638	0.960308	2.9622e-05	0.0344224	0.00305263	0.974057	1.51321e-05	0.0221862	0.00207653
872	1778	chr8	31548360	32975372	4.78571	3.02252	4.13376	-0.291055	3.67731	3.84217	0.960308	2.9622e-05	0.0344224	0.00305263	0.975495	3.60377e-07	0.0221526	0.0023166
1308	1623	chr13	97519306	98937940	4.15789	2.70051	1.23938	-0.283662	0.783302	0.955203	0.960308	2.9622e-05	0.0344224	0.00305263	0.974872	6.55693e-06	0.0221465	0.00233234
847	1658	chr8	3393402	3782758	3.86486	3.06244	0.809203	-0.215503	0.353536	0.593243	0.960308	2.9622e-05	0.0344224	0.00305263	0.974361	1.0787e-05	0.0221441	0.0024957
153	3683	chr2	33363777	35344062	4.36842	3.77052	0.223953	-0.278872	-0.231794	-0.0551342	0.960308	2.9622e-05	0.0344224	0.00305263	0.973739	1.81665e-05	0.0221282	0.00234153
1682	1266	chr22	22357325	23709532	3.725	2.64138	0.190653	-0.507573	-0.266173	-0.317709	0.960308	2.9622e-05	0.0344224	0.00305263	0.974175	1.49487e-05	0.0221142	0.0018626
1283	1534	chr13	54683180	55816142	3.86842	2.788	1.31416	-0.19978	0.856537	1.11388	0.960308	2.9622e-05	0.0344224	0.00305263	0.974751	6.61613e-06	0.0221097	0.00253616
1011	1363	chr10	751814	1521858	4.04878	2.96522	0.538509	-0.362091	0.0806762	0.175773	0.960308	2.9622e-05	0.0344224	0.00305263	0.974439	1.22133e-05	0.0220979	0.00215518
1013	2533	chr10	2254500	3352080	4.25641	3.26883	0.30262	-0.291077	-0.155003	0.0112198	0.960308	2.9622e-05	0.0344224	0.00305263	0.97394	1.65919e-05	0.0220912	0.00231335
492	2669	chr4	143443927	146177694	6.4127	3.44434	9.78609	-0.227245	9.32687	9.55848	0.960308	2.9622e-05	0.0344224	0.00305263	0.97544	1.34793e-09	0.02209	0.00246952
845	1312	chr8	2042954	2572792	3.80556	2.77929	0.566221	-0.38802	0.107359	0.177505	0.960308	2.9622e-05	0.0344224	0.00305263	0.974551	1.15767e-05	0.0220777	0.00210015
1575	2325	chr18	75977113	77149289	4.4058	3.11108	1.02473	-0.245713	0.565601	0.778657	0.960308	2.9622e-05	0.0344224	0.00305263	0.974697	8.43968e-06	0.0220751	0.0024225
157	1374	chr2	39031979	40280869	3.86441	3.20374	0.914005	-0.375479	0.454372	0.537867	0.960308	2.9622e-05	0.0344224	0.00305263	0.974905	8.28229e-06	0.0220687	0.0021275
459	1631	chr4	90231564	91559895	5.67568	2.64688	7.49119	-0.389484	7.02965	7.10103	0.960308	2.9622e-05	0.0344224	0.00305263	0.975851	1.13777e-08	0.0220481	0.00209993
1333	2369	chr14	40343501	41608252	4.16216	2.94707	0.833399	-0.0790053	0.372839	0.754116	0.960308	2.9622e-05	0.0344224	0.00305263	0.974132	1.20662e-05	0.0220308	0.00286054
1614	3123	chr19	55728868	57520223	4.51282	3.23754	1.01493	-0.266703	0.553536	0.747965	0.960308	2.9622e-05	0.0344224	0.00305263	0.974787	8.34655e-06	0.0220272	0.00237263
666	1509	chr6	47312018	48391069	3.95238	3.6836	1.69795	-0.105194	1.23525	1.59229	0.960308	2.9622e-05	0.0344224	0.00305263	0.974802	4.95478e-06	0.0219988	0.00278798
165	2421	chr2	50820091	52490535	4.19792	3.13825	1.14764	-0.253282	0.684699	0.894013	0.960308	2.9622e-05	0.0344224	0.00305263	0.974888	7.40876e-06	0.0219954	0.00240474
1290	2116	chr13	63972771	65200132	4.05682	3.23541	1.24203	-0.237136	0.777421	1.00453	0.960308	2.9622e-05	0.0344224	0.00305263	0.974948	6.85157e-06	0.0219601	0.00244397
815	1141	chr7	121046807	121931921	4.05	2.48777	0.676604	-0.316064	0.212272	0.359809	0.960308	2.9622e-05	0.0344224	0.00305263	0.974644	1.11414e-05	0.0219594	0.00225697
571	1535	chr5	85767390	87389608	5.20312	3.33556	5.57245	0.0915317	5.10716	5.66355	0.960308	2.9622e-05	0.0344224	0.00305263	0.974659	1.25235e-07	0.0219388	0.00339374
1156	2095	chr11	106521330	107842990	4.6	3.30218	2.06837	-0.112017	1.60189	1.956	0.960308	2.9622e-05	0.0344224	0.00305263	0.975025	3.39851e-06	0.0219207	0.00276999
621	1568	chr5	168525690	169504995	3.95455	3.29017	0.842078	-0.303454	0.374855	0.538083	0.960308	2.9622e-05	0.0344224	0.00305263	0.974847	9.56406e-06	0.0219006	0.00228653
1363	1240	chr14	85747096	86646053	3.78378	2.73053	0.813276	-0.482786	0.345244	0.329726	0.960308	2.9622e-05	0.0344224	0.00305263	0.975205	8.23051e-06	0.0218909	0.00191142
817	16	chr7	124157107	124167116	1.89362	0.545845	-0.615187	-0.73304	-1.08103	-1.4138	0.960308	2.9622e-05	0.0344224	0.00305263	0.972604	2.66659e-05	0.0218803	0.00139112
859	2509	chr8	15992125	17387416	4.84615	3.26755	3.20415	-0.116001	2.73478	3.08783	0.960308	2.9622e-05	0.0344224	0.00305263	0.975285	1.08746e-06	0.0218635	0.00275982
1538	887	chr18	14475168	19484826	3.825	2.05294	0.705484	-0.454058	0.235736	0.250391	0.960308	2.9622e-05	0.0344224	0.00305263	0.975077	9.43323e-06	0.0218505	0.00196634
893	1565	chr8	70868155	72287902	3.75385	2.98306	0.811999	-0.250281	0.341937	0.561209	0.960308	2.9622e-05	0.0344224	0.00305263	0.974756	1.03934e-05	0.0218364	0.00241125
828	565	chr7	139934001	140234597	3.97619	2.85877	1.00667	-0.412657	0.535808	0.592403	0.960308	2.9622e-05	0.0344224	0.00305263	0.975301	7.27674e-06	0.0218312	0.00204875
539	1332	chr5	26857604	27984258	3.92683	2.68357	0.382568	-0.341344	-0.0879547	0.0406012	0.960308	2.9622e-05	0.0344224	0.00305263	0.974452	1.45738e-05	0.0218196	0.00220044
1009	425	chr9	139500636	139817573	7.38095	3.65003	18.9749	0.852106	18.5064	19.8262	0.960308	2.9622e-05	0.0344224	0.00305263	0.970982	4.03458e-13	0.0217866	0.00723098
1334	2181	chr14	41673714	43136775	3.54054	2.69203	0.765478	-0.411163	0.29259	0.35388	0.960308	2.9622e-05	0.0344224	0.00305263	0.975121	9.27371e-06	0.021783	0.00205384
605	2440	chr5	142982559	144943239	4.29104	2.86385	0.687248	-0.325386	0.214558	0.361497	0.960308	2.9622e-05	0.0344224	0.00305263	0.974854	1.09235e-05	0.0217813	0.00223733
1015	2965	chr10	4573286	5983117	4.67241	3.56736	0.980942	-0.262468	0.508058	0.718184	0.960308	2.9622e-05	0.0344224	0.00305263	0.974995	8.67362e-06	0.0217803	0.00238315
557	781	chr5	60936191	61671019	3.57895	2.97493	0.413756	-0.414691	-0.0593059	-0.00204763	0.960308	2.9622e-05	0.0344224	0.00305263	0.974705	1.31307e-05	0.0217699	0.00204435
1690	1986	chr22	34495450	35530868	4	2.82687	1.04889	-0.461802	0.574987	0.586615	0.960308	2.9622e-05	0.0344224	0.00305263	0.975493	6.64268e-06	0.0217692	0.0019531
1680	2222	chr22	18296258	19911619	5.06818	3.36229	5.39702	-0.0393848	4.92275	5.3573	0.960308	2.9622e-05	0.0344224	0.00305263	0.975255	1.31015e-07	0.0217558	0.00297942
664	2569	chr6	43756169	45405134	10.4865	3.21791	44.0747	-0.197277	43.5993	43.8771	0.960308	2.9622e-05	0.0344224	0.00305263	0.975713	1.78416e-24	0.0217415	0.00254526
1238	1433	chr12	101862690	102964280	4.72093	3.45726	3.30945	-0.315281	2.83176	2.99351	0.960308	2.9622e-05	0.0344224	0.00305263	0.975959	8.02479e-07	0.0216971	0.00226195
644	2971	chr6	17386586	19207239	4.88462	2.99292	2.46373	-0.22678	1.98494	2.23665	0.960308	2.9622e-05	0.0344224	0.00305263	0.97567	2.0419e-06	0.021667	0.00247143
189	1956	chr2	95328623	98994973	4.41667	2.8412	1.49411	-0.1383	1.01583	1.35539	0.960308	2.9622e-05	0.0344224	0.00305263	0.975131	5.87925e-06	0.0216661	0.00269825
434	2298	chr4	45189719	47411471	5.95161	2.93368	7.70392	-0.342033	7.22446	7.36143	0.960308	2.9622e-05	0.0344224	0.00305263	0.976133	9.64713e-09	0.0216627	0.00220308
1168	1654	chr11	121176185	122591728	5.04	3.63335	4.36066	-0.0604326	3.88179	4.29978	0.960308	2.9622e-05	0.0344224	0.00305263	0.975395	3.61684e-07	0.0216592	0.00291744
575	1503	chr5	91840637	93808724	5.43137	3.26167	5.11492	-0.313557	4.63475	4.8007	0.960308	2.9622e-05	0.0344224	0.00305263	0.976074	1.32169e-07	0.0216462	0.00226611
184	1962	chr2	80051572	81618970	4.56522	3.51769	2.04991	-0.0680362	1.56992	1.98152	0.960308	2.9622e-05	0.0344224	0.00305263	0.975185	3.61809e-06	0.0216302	0.00289499
232	2091	chr2	165180232	167159946	16.8684	3.97769	130.426	0.151933	129.944	130.577	0.960308	2.9622e-05	0.0344224	0.00305263	0.974814	7.96202e-62	0.0215805	0.00360572
1555	2718	chr18	45940632	47727228	4.20513	3.31887	1.36016	-0.306115	0.877304	1.05373	0.960308	2.9622e-05	0.0344224	0.00305263	0.975565	5.68602e-06	0.0215768	0.00228264
1699	2398	chr22	47597031	48903523	4.89474	3.06415	2.0081	-0.274066	1.52346	1.73366	0.960308	2.9622e-05	0.0344224	0.00305263	0.975798	3.07208e-06	0.0215435	0.00235742
56	1223	chr1	93536459	94505971	3.96875	3.45008	0.703437	-0.342185	0.215948	0.360539	0.960308	2.9622e-05	0.0344224	0.00305263	0.975221	1.0573e-05	0.0214694	0.00220012
1541	1245	chr18	22997833	24023772	3.86842	2.75458	0.668954	-0.262335	0.180372	0.406002	0.960308	2.9622e-05	0.0344224	0.00305263	0.975026	1.18513e-05	0.0214417	0.00238276
636	1698	chr6	5793948	6784416	3.91892	3.32149	0.7038	-0.16979	0.214692	0.533594	0.960308	2.9622e-05	0.0344224	0.00305263	0.974849	1.25529e-05	0.0214265	0.00261385
167	1846	chr2	53508624	54684895	4.48649	3.00731	2.1392	-0.271354	1.64491	1.86738	0.960308	2.9622e-05	0.0344224	0.00305263	0.97603	2.70258e-06	0.0213417	0.00236417
1181	1778	chr12	2544786	3674673	4.37097	3.41387	0.947306	-0.234283	0.452766	0.712561	0.960308	2.9622e-05	0.0344224	0.00305263	0.975356	9.23016e-06	0.0213215	0.00245176
1104	1237	chr11	12564968	13370535	6.43902	3.67032	11.0992	-0.00508165	10.604	11.0935	0.960308	2.9622e-05	0.0344224	0.00305263	0.975604	4.52834e-10	0.0213126	0.00308366
1152	1550	chr11	100419500	101330928	4.2439	3.18086	1.84401	-0.308092	1.34566	1.53535	0.960308	2.9622e-05	0.0344224	0.00305263	0.976109	3.49991e-06	0.021257	0.00227885
581	1945	chr5	103321518	104847697	4.48624	2.83171	1.87642	-0.240741	1.37767	1.63524	0.960308	2.9622e-05	0.0344224	0.00305263	0.975973	3.62384e-06	0.0212453	0.00243756
337	3436	chr3	95312049	98215135	4.34483	4.15718	2.36222	0.0866535	1.86294	2.4487	0.960308	2.9622e-05	0.0344224	0.00305263	0.975191	3.09049e-06	0.021217	0.00337994
842	1927	chr8	156284	1043888	3.84615	3.30202	0.785368	-0.279252	0.285383	0.505679	0.960308	2.9622e-05	0.0344224	0.00305263	0.975425	1.03762e-05	0.0212072	0.00234417
725	1508	chr6	145322517	146664257	4.21687	3.22273	1.4509	-0.457382	0.949762	0.992854	0.960308	2.9622e-05	0.0344224	0.00305263	0.976309	4.46719e-06	0.021202	0.00196301
635	1869	chr6	4620443	5789843	4.21739	3.53121	1.61437	-0.331306	1.11335	1.28259	0.960308	2.9622e-05	0.0344224	0.00305263	0.976126	4.30244e-06	0.0212005	0.0022268
1692	2170	chr22	37570269	39306784	6.2973	3.20396	10.7131	-0.0162794	10.2104	10.6965	0.960308	2.9622e-05	0.0344224	0.00305263	0.975792	6.58919e-10	0.0211574	0.0030507
882	1772	chr8	53304024	54417710	3.97619	2.52827	0.340734	-0.403576	-0.161446	-0.0633401	0.960308	2.9622e-05	0.0344224	0.00305263	0.975181	1.42902e-05	0.0211555	0.00206948
292	1304	chr3	21645400	22203777	3.95349	2.73525	0.904009	-0.283653	0.401281	0.619752	0.960308	2.9622e-05	0.0344224	0.00305263	0.975604	9.17661e-06	0.021153	0.00233391
231	571	chr2	164468328	165178797	4.40476	3.29007	3.47959	-0.275802	2.9756	3.20231	0.960308	2.9622e-05	0.0344224	0.00305263	0.976434	7.04529e-07	0.0211442	0.00235225
171	2399	chr2	58297664	60291353	10.2927	3.53159	43.1398	-0.0978303	42.6358	43.0416	0.960308	2.9622e-05	0.0344224	0.00305263	0.976051	5.02109e-24	0.0211361	0.00281244
812	2852	chr7	113712387	116780046	4.72881	3.05025	2.79475	-0.258566	2.28948	2.53588	0.960308	2.9622e-05	0.0344224	0.00305263	0.976351	1.42158e-06	0.0211156	0.00239575
263	3231	chr2	222521870	224858643	4.35417	3.44584	0.921982	-0.121168	0.416803	0.800581	0.960308	2.9622e-05	0.0344224	0.00305263	0.975266	1.05997e-05	0.0210939	0.00274576
1404	2160	chr15	59695178	61265371	4.64865	2.644	2.42103	-0.397337	1.91337	2.02324	0.960308	2.9622e-05	0.0344224	0.00305263	0.976643	1.79863e-06	0.0210714	0.00208566
322	1290	chr3	68289344	69273190	4.05263	2.89249	0.636415	-0.286453	0.129899	0.349379	0.960308	2.9622e-05	0.0344224	0.00305263	0.975416	1.19563e-05	0.021069	0.00232699
363	2404	chr3	141339333	143163868	4.2623	3.33501	0.707445	-0.274404	0.199854	0.432701	0.960308	2.9622e-05	0.0344224	0.00305263	0.97549	1.12724e-05	0.0210479	0.00235595
236	2565	chr2	171226344	173138562	4.31579	3.73967	1.96934	-0.11309	1.45982	1.85597	0.960308	2.9622e-05	0.0344224	0.00305263	0.9759	3.75166e-06	0.0210164	0.00276972
1040	2989	chr10	44730165	48663862	3.9	3.26546	0.827537	-0.366201	0.317677	0.461057	0.960308	2.9622e-05	0.0344224	0.00305263	0.975861	9.12343e-06	0.0210082	0.00215026
966	324	chr9	72513133	72752901	4.48718	2.2104	3.1562	-0.297491	2.64509	2.856	0.960308	2.9622e-05	0.0344224	0.00305263	0.976607	9.52807e-07	0.0209981	0.00229937
993	2030	chr9	115694415	117019709	4.64286	3.92518	1.84581	0.183243	1.33583	2.02878	0.960308	2.9622e-05	0.0344224	0.00305263	0.974937	5.70343e-06	0.0209858	0.00372138
521	1311	chr5	21182	980626	4.42857	2.74157	1.88462	-0.464065	1.37164	1.41979	0.960308	2.9622e-05	0.0344224	0.00305263	0.976747	2.87717e-06	0.0209619	0.00195062
761	3964	chr7	20125884	22506999	4.52632	3.21924	1.43326	-0.118882	0.920047	1.3142	0.960308	2.9622e-05	0.0344224	0.00305263	0.975774	6.37478e-06	0.020936	0.00275363
1554	2328	chr18	44300078	45939648	4.10309	3.23537	1.34269	-0.298625	0.827948	1.04371	0.960308	2.9622e-05	0.0344224	0.00305263	0.976199	5.83351e-06	0.0209133	0.00230123
181	2015	chr2	75630570	76913094	4.08108	2.77812	0.773771	-0.458839	0.257704	0.314475	0.960308	2.9622e-05	0.0344224	0.00305263	0.976122	8.77792e-06	0.0208838	0.00196019
1093	221	chr10	134336329	134493428	3.65306	2.19831	0.655403	-0.385575	0.139452	0.266	0.960308	2.9622e-05	0.0344224	0.00305263	0.975853	1.06291e-05	0.0208805	0.00210151
984	3109	chr9	98923005	101590884	5.26154	3.42854	4.54699	-0.316399	4.02904	4.23028	0.960308	2.9622e-05	0.0344224	0.00305263	0.976854	2.3275e-07	0.0208601	0.00226228
1246	1900	chr12	113988123	115034491	4.71795	3.06693	2.57903	-0.281551	2.05947	2.29702	0.960308	2.9622e-05	0.0344224	0.00305263	0.976665	1.72432e-06	0.0208227	0.00234172
1679	962	chr22	17675324	18295558	4.41463	3.2516	1.8823	-0.256674	1.36294	1.62479	0.960308	2.9622e-05	0.0344224	0.00305263	0.976437	3.54736e-06	0.0208219	0.00239923
135	2648	chr2	3974358	5706172	4.16216	3.09591	1.19078	-0.23483	0.670261	0.95567	0.960308	2.9622e-05	0.0344224	0.00305263	0.976074	7.23688e-06	0.02079	0.00245266
612	1664	chr5	155374568	156627753	4.23684	3.34403	1.28045	-0.352464	0.759462	0.92747	0.960308	2.9622e-05	0.0344224	0.00305263	0.976408	5.88397e-06	0.0207875	0.00218071
245	2260	chr2	189882266	191973189	4.23684	3.04326	1.77537	-0.245567	1.25362	1.52946	0.960308	2.9622e-05	0.0344224	0.00305263	0.97642	3.9917e-06	0.0207718	0.00242718
1147	1248	chr11	93277142	94241991	4.38776	2.606	0.710767	-0.277351	0.18894	0.432761	0.960308	2.9622e-05	0.0344224	0.00305263	0.975791	1.12054e-05	0.0207569	0.002349
344	1351	chr3	109522395	110513074	3.71053	2.60462	0.53419	-0.465495	0.0119811	0.0680746	0.960308	2.9622e-05	0.0344224	0.00305263	0.975986	1.10787e-05	0.0207531	0.00194659
820	2533	chr7	126869221	128778000	5	2.65528	3.05541	-0.357168	2.53216	2.69786	0.960308	2.9622e-05	0.0344224	0.00305263	0.97697	9.93162e-07	0.0207522	0.00217202
1540	2823	chr18	20649667	22996332	8.51351	3.88547	26.9529	0.211106	26.4306	27.1638	0.960308	2.9622e-05	0.0344224	0.00305263	0.975432	7.32152e-17	0.0207394	0.00382865
400	1429	chr4	696848	1418258	8.55435	2.85687	27.8852	-0.346765	27.3609	27.5376	0.960308	2.9622e-05	0.0344224	0.00305263	0.977073	1.65251e-17	0.0207326	0.00219402
704	2673	chr6	110304247	112344737	6.32609	3.06751	11.244	-0.231975	10.7189	11.0116	0.960308	2.9622e-05	0.0344224	0.00305263	0.976826	3.12671e-10	0.0207126	0.00246142
829	878	chr7	140236524	141221713	5.90141	2.94339	11.0047	-0.242423	10.4791	10.7613	0.960308	2.9622e-05	0.0344224	0.00305263	0.976865	3.93058e-10	0.0207011	0.00243419
1150	2892	chr11	97057578	98704691	4.35751	3.01139	1.6181	-0.283486	1.09126	1.33433	0.960308	2.9622e-05	0.0344224	0.00305263	0.976548	4.4983e-06	0.0206691	0.00233731
528	2231	chr5	8446998	9718361	4.76471	3.45542	2.75929	-0.147152	2.23117	2.61178	0.960308	2.9622e-05	0.0344224	0.00305263	0.976537	1.64679e-06	0.0206422	0.00267848
1358	1976	chr14	78561945	80184865	11.3182	3.8212	54.1027	0.537691	53.5767	54.6401	0.960308	2.9622e-05	0.0344224	0.00305263	0.974066	1.63983e-28	0.0206346	0.00529977
792	2370	chr7	78093859	79887817	4.21053	3.78148	1.53887	0.204812	1.01185	1.74347	0.960308	2.9622e-05	0.0344224	0.00305263	0.975078	7.92263e-06	0.0206343	0.00380329
602	2538	chr5	136376050	139263987	5.46341	3.11123	5.36861	-0.174888	4.83854	5.1934	0.960308	2.9622e-05	0.0344224	0.00305263	0.976776	1.17893e-07	0.0206073	0.00260595
1172	1687	chr11	126312874	127316324	4.15789	3.18982	1.32057	-0.314865	0.790562	1.00523	0.960308	2.9622e-05	0.0344224	0.00305263	0.976532	5.86987e-06	0.0206033	0.00226463
802	2302	chr7	97101369	98713930	4.5625	2.88775	2.20809	-0.243683	1.67776	1.96404	0.960308	2.9622e-05	0.0344224	0.00305263	0.97672	2.59528e-06	0.0206007	0.00243247
18	2690	chr1	27405222	30160934	5.37838	3.40524	6.66721	-0.155623	6.1365	6.51129	0.960308	2.9622e-05	0.0344224	0.00305263	0.976747	3.27994e-08	0.0205934	0.00265663
24	2539	chr1	40200894	41975176	5.71296	3.5788	5.91519	-0.259328	5.3799	5.65549	0.960308	2.9622e-05	0.0344224	0.00305263	0.977092	6.27451e-08	0.0205065	0.00239558
1634	2572	chr20	25344231	31613985	7.1573	3.96645	15.3821	0.03116	14.8474	15.4129	0.960308	2.9622e-05	0.0344224	0.00305263	0.976296	6.48592e-12	0.0205036	0.00320075
688	2704	chr6	85210634	87068077	3.69231	2.54941	0.710079	-0.501689	0.173263	0.208066	0.960308	2.9622e-05	0.0344224	0.00305263	0.976555	8.96678e-06	0.020464	0.00187905
651	1301	chr6	26802790	28017250	4.78814	3.06145	2.69422	-0.106186	2.15542	2.58743	0.960308	2.9622e-05	0.0344224	0.00305263	0.976632	1.8312e-06	0.0204252	0.00279007
1291	3004	chr13	65200731	67841917	4.89474	3.29723	3.92632	-0.222293	3.38539	3.70376	0.960308	2.9622e-05	0.0344224	0.00305263	0.977078	4.75787e-07	0.020391	0.0024862
0	925	chr1	753541	1892048	4.38356	2.39552	2.83457	-0.346835	2.29138	2.48675	0.960308	2.9622e-05	0.0344224	0.00305263	0.977324	1.25192e-06	0.02035	0.00219403
63	1468	chr1	102898745	103785095	4.92105	2.94559	4.67623	-0.272611	4.13174	4.40304	0.960308	2.9622e-05	0.0344224	0.00305263	0.977292	2.13784e-07	0.0203229	0.00236398
1022	2292	chr10	15026600	16550120	4.12245	3.68783	1.89815	-0.0985722	1.35389	1.79928	0.960308	2.9622e-05	0.0344224	0.00305263	0.976539	4.09004e-06	0.0203119	0.00281199
29	1208	chr1	48003121	48976644	4.34694	2.60958	1.39417	-0.447796	0.849217	0.945574	0.960308	2.9622e-05	0.0344224	0.00305263	0.977149	4.77758e-06	0.0203105	0.00198335
1447	1981	chr16	22712979	24136176	4.37234	3.18011	1.81946	-0.287744	1.27391	1.53129	0.960308	2.9622e-05	0.0344224	0.00305263	0.977012	3.664e-06	0.0202955	0.00232815
254	2453	chr2	206736071	208644421	4.81609	3.49368	2.62238	-0.0525528	2.07661	2.56953	0.960308	2.9622e-05	0.0344224	0.00305263	0.976609	2.07595e-06	0.0202827	0.00294464
126	1063	chr1	239926815	240563367	4.07692	2.81855	0.580344	-0.45564	0.0345299	0.123856	0.960308	2.9622e-05	0.0344224	0.00305263	0.976498	1.06894e-05	0.0202796	0.00196646
633	1937	chr6	2460168	3573229	4.18919	3.25957	0.83363	-0.178333	0.287805	0.654946	0.960308	2.9622e-05	0.0344224	0.00305263	0.976156	1.09454e-05	0.0202722	0.00259526
1016	2338	chr10	5983762	7171183	4.44737	3.58429	0.778924	-0.0987348	0.233334	0.679904	0.960308	2.9622e-05	0.0344224	0.00305263	0.975886	1.25153e-05	0.0202714	0.00280969
1140	4533	chr11	81266712	84380621	5.76316	3.35309	8.03965	-0.128363	7.49191	7.91112	0.960308	2.9622e-05	0.0344224	0.00305263	0.977017	8.54637e-09	0.0202513	0.00273113
1039	1721	chr10	43895101	44729958	5.72973	3.56073	9.17796	0.00198708	8.63008	9.17954	0.960308	2.9622e-05	0.0344224	0.00305263	0.97665	3.11794e-09	0.0202408	0.00310949
315	2266	chr3	56434612	58156176	4.86486	3.39766	3.65606	-0.286528	3.1068	3.36915	0.960308	2.9622e-05	0.0344224	0.00305263	0.977382	5.84824e-07	0.0202282	0.00233198
211	2731	chr2	133123868	135157953	4.75	3.08092	2.81102	-0.149941	2.26025	2.66081	0.960308	2.9622e-05	0.0344224	0.00305263	0.977002	1.56016e-06	0.0201897	0.00267252
1547	2160	chr18	31780067	33860831	4.56115	3.1139	2.25313	-0.172246	1.70237	2.08051	0.960308	2.9622e-05	0.0344224	0.00305263	0.976961	2.66534e-06	0.020189	0.00261321
959	1244	chr9	31311488	32019180	4.56897	3.63677	1.86279	0.0981763	1.31246	1.96049	0.960308	2.9622e-05	0.0344224	0.00305263	0.97605	5.15603e-06	0.0201791	0.00342111
1556	4841	chr18	47731764	51059850	4.51562	3.49926	1.98832	-0.296996	1.43498	1.69115	0.960308	2.9622e-05	0.0344224	0.00305263	0.977242	3.06694e-06	0.0201428	0.00230785
1176	3074	chr11	131075133	132998331	4.36585	3.3269	2.12596	-0.198269	1.57033	1.92745	0.960308	2.9622e-05	0.0344224	0.00305263	0.977091	2.94943e-06	0.0200937	0.00254675
244	5043	chr2	185280417	189881888	4.92105	3.08054	2.8946	-0.32492	2.338	2.56951	0.960308	2.9622e-05	0.0344224	0.00305263	0.977547	1.20537e-06	0.0200835	0.00224499
938	2267	chr9	1921695	3189806	4.69231	3.42872	1.11339	-0.212902	0.557334	0.900146	0.960308	2.9622e-05	0.0344224	0.00305263	0.976676	7.9975e-06	0.0200766	0.00250844
1483	1280	chr17	1172844	1927141	4.79167	2.97563	3.32025	-0.177043	2.76357	3.1426	0.960308	2.9622e-05	0.0344224	0.00305263	0.977242	9.12747e-07	0.0200756	0.00260083
1450	1245	chr16	27446054	29029254	6.87179	3.15862	15.4191	-0.334689	14.8615	15.0836	0.960308	2.9622e-05	0.0344224	0.00305263	0.977712	4.34141e-12	0.0200659	0.00222212
796	2348	chr7	85572750	87821567	4.59091	2.83229	2.79926	-0.33354	2.2399	2.46535	0.960308	2.9622e-05	0.0344224	0.00305263	0.977608	1.31465e-06	0.0200295	0.00222542
675	2736	chr6	63552888	65765087	4.75676	3.63333	4.53389	-0.0365439	3.97196	4.4971	0.960308	2.9622e-05	0.0344224	0.00305263	0.977016	3.12026e-07	0.0199659	0.00299357
1218	1132	chr12	67182264	67909316	4.24194	3.09295	2.10305	-0.213256	1.53925	1.88912	0.960308	2.9622e-05	0.0344224	0.00305263	0.977283	2.97347e-06	0.0199339	0.00250825
896	1471	chr8	75445664	76455407	4.30357	3.02546	2.06471	-0.312429	1.50011	1.75171	0.960308	2.9622e-05	0.0344224	0.00305263	0.97752	2.79866e-06	0.0199229	0.00227223
409	2742	chr4	9370897	10699127	3.97778	2.63327	0.919387	-0.478965	0.355012	0.440093	0.960308	2.9622e-05	0.0344224	0.00305263	0.977259	7.4459e-06	0.0199221	0.00192361
256	3033	chr2	209941529	212379238	4.80488	3.27958	1.73087	0.110797	1.16692	1.84148	0.960308	2.9622e-05	0.0344224	0.00305263	0.976225	5.95887e-06	0.0199094	0.00346618
927	2821	chr8	131639978	133351120	4.82759	3.61525	3.11095	-0.156088	2.54457	2.95458	0.960308	2.9622e-05	0.0344224	0.00305263	0.977358	1.14922e-06	0.0198843	0.00265711
1621	1396	chr20	7087736	8116513	4.01887	2.36913	1.51924	-0.347626	0.951337	1.17101	0.960308	2.9622e-05	0.0344224	0.00305263	0.977459	4.66156e-06	0.019856	0.00219344
146	2092	chr2	23342140	24685540	4	3.03837	1.22035	-0.350562	0.651955	0.869399	0.960308	2.9622e-05	0.0344224	0.00305263	0.977307	6.26608e-06	0.0198432	0.00218714
670	3509	chr6	53280187	55466576	6.45	2.55747	10.3571	-0.397525	9.78785	9.95932	0.960308	2.9622e-05	0.0344224	0.00305263	0.97807	6.43991e-10	0.0198408	0.00208862
1216	1663	chr12	64032461	65559282	4.29787	3.33557	1.24594	-0.214196	0.677445	1.0313	0.960308	2.9622e-05	0.0344224	0.00305263	0.977012	6.99801e-06	0.0198352	0.0025058
230	1116	chr2	163504609	164465716	4.725	2.54164	2.95497	-0.407129	2.38478	2.54702	0.960308	2.9622e-05	0.0344224	0.00305263	0.977994	1.04568e-06	0.0198215	0.00206743
440	3021	chr4	58935390	60740620	3.89744	2.78165	0.527984	-0.471698	-0.0411491	0.0560052	0.960308	2.9622e-05	0.0344224	0.00305263	0.976919	1.10893e-05	0.0198207	0.00193706
1625	1997	chr20	12447777	13689239	4.15	3.2902	1.78161	-0.157536	1.21124	1.62373	0.960308	2.9622e-05	0.0344224	0.00305263	0.977167	4.33523e-06	0.0198012	0.00265256
1317	1300	chr13	109121210	109814701	4.23077	3.36853	1.44747	-0.103849	0.870781	1.34312	0.960308	2.9622e-05	0.0344224	0.00305263	0.976999	6.38807e-06	0.0196731	0.00279794
40	2236	chr1	65042248	66939305	6.49231	3.2019	11.6408	-0.177869	11.0629	11.4625	0.960308	2.9622e-05	0.0344224	0.00305263	0.977735	2.22159e-10	0.0196649	0.00260057
599	2138	chr5	129519156	132138129	4.41026	2.76239	2.06878	-0.28837	1.48999	1.78003	0.960308	2.9622e-05	0.0344224	0.00305263	0.97774	2.85582e-06	0.0196468	0.00232854
1006	771	chr9	137093903	137589083	5.81356	2.399	7.6537	-0.332794	7.0737	7.31964	0.960308	2.9622e-05	0.0344224	0.00305263	0.978142	1.02592e-08	0.019631	0.0022263
1307	1539	chr13	96088175	97519115	4.18919	3.65881	2.06955	-0.12237	1.49019	1.94676	0.960308	2.9622e-05	0.0344224	0.00305263	0.97734	3.36752e-06	0.0196275	0.00274776
499	1698	chr4	157487893	158743014	9.575	2.88028	36.4483	-0.230258	35.8673	36.2174	0.960308	2.9622e-05	0.0344224	0.00305263	0.977923	3.55005e-21	0.0196087	0.00246786
887	3176	chr8	59733388	62328644	5.04167	4.30442	3.72467	0.125532	3.14446	3.85003	0.960308	2.9622e-05	0.0344224	0.00305263	0.976825	8.24012e-07	0.0196004	0.00351982
15	806	chr1	23086883	23913881	4.4023	4.0129	2.05622	-0.0238234	1.47563	2.03157	0.960308	2.9622e-05	0.0344224	0.00305263	0.977083	3.76517e-06	0.0195981	0.00303034
1637	1861	chr20	34961733	36907073	4.91892	3.84243	3.38245	-0.178583	2.80045	3.20346	0.960308	2.9622e-05	0.0344224	0.00305263	0.977741	8.56824e-07	0.0195838	0.00259867
128	718	chr1	241582668	242071235	3.94872	2.3513	1.21867	-0.418698	0.635367	0.798818	0.960308	2.9622e-05	0.0344224	0.00305263	0.977735	5.86577e-06	0.0195581	0.00204242
1302	4199	chr13	85611358	88556507	4.53659	3.4003	3.18671	0.0231339	2.60355	3.2097	0.960308	2.9622e-05	0.0344224	0.00305263	0.977179	1.27425e-06	0.0195498	0.00317849
172	2264	chr2	60292902	62427404	14.2432	3.72287	89.625	-0.165952	89.0399	89.4586	0.960308	2.9622e-05	0.0344224	0.00305263	0.977843	3.04619e-44	0.0195253	0.00263184
1028	2582	chr10	25578622	26885226	5.29167	3.04038	5.70735	-0.419398	5.1211	5.28756	0.960308	2.9622e-05	0.0344224	0.00305263	0.978434	6.59057e-08	0.0195144	0.002044
420	1991	chr4	25609322	27342948	5.97368	3.3005	8.2856	-0.155809	7.69842	8.12939	0.960308	2.9622e-05	0.0344224	0.00305263	0.977856	6.50762e-09	0.0194849	0.00265886
1328	2753	chr14	29972554	32383050	5.84211	3.17408	8.64747	-0.194474	8.05929	8.45269	0.960308	2.9622e-05	0.0344224	0.00305263	0.977973	4.36039e-09	0.0194677	0.00255859
348	1826	chr3	115447080	116799394	4.33333	3.02768	1.60035	-0.167115	1.01262	1.43283	0.960308	2.9622e-05	0.0344224	0.00305263	0.977451	5.14873e-06	0.0194662	0.00262789
1630	1489	chr20	20961267	22487852	5.35135	3.11136	6.83156	-0.340443	6.24044	6.49049	0.960308	2.9622e-05	0.0344224	0.00305263	0.978368	2.31711e-08	0.0194185	0.00221127
1415	3067	chr15	80861601	84259060	5.21622	3.63223	4.1535	-0.212727	3.55978	3.94052	0.960308	2.9622e-05	0.0344224	0.00305263	0.978089	3.83135e-07	0.0193624	0.00251271
1622	2180	chr20	8118648	9730385	4.13514	4.55254	1.67316	0.434562	1.08202	2.10754	0.960308	2.9622e-05	0.0344224	0.00305263	0.975427	8.71933e-06	0.0193596	0.00478747
1203	1416	chr12	40816185	41658193	4.36752	2.93713	1.94731	-0.432706	1.35303	1.51391	0.960308	2.9622e-05	0.0344224	0.00305263	0.978307	2.79288e-06	0.0193559	0.00201612
205	2369	chr2	125843421	127372728	4.08163	3.55204	1.09519	-0.243592	0.501113	0.851286	0.960308	2.9622e-05	0.0344224	0.00305263	0.977469	7.90466e-06	0.0193434	0.00243468
555	1848	chr5	57340073	58522878	5.34211	2.83847	5.03909	-0.444002	4.44228	4.59455	0.960308	2.9622e-05	0.0344224	0.00305263	0.978677	1.25478e-07	0.0193143	0.00199453
1394	2166	chr15	44198616	46618157	5.02985	3.26522	4.02078	-0.306263	3.42354	3.71411	0.960308	2.9622e-05	0.0344224	0.00305263	0.978371	3.98562e-07	0.0193	0.00228866
1228	1436	chr12	83502773	84303560	4.43243	2.81348	2.26086	-0.139907	1.66395	2.12049	0.960308	2.9622e-05	0.0344224	0.00305263	0.977769	2.73402e-06	0.0192945	0.0027011
1433	2282	chr16	5892126	6892619	4.7027	3.54047	2.51307	-0.228919	1.91237	2.28383	0.960308	2.9622e-05	0.0344224	0.00305263	0.978117	1.94429e-06	0.0192282	0.00247226
1570	2341	chr18	69621618	71038293	4.53061	3.5104	1.20389	-0.158581	0.602966	1.045	0.960308	2.9622e-05	0.0344224	0.00305263	0.977462	7.71955e-06	0.0192112	0.00265071
994	1434	chr9	117019801	117921869	6.95161	2.97966	13.8558	-0.319834	13.2535	13.5353	0.960308	2.9622e-05	0.0344224	0.00305263	0.978536	2.10566e-11	0.0192068	0.00225754
628	1537	chr5	178414565	179400870	4.30769	3.58217	1.87569	-0.223656	1.27318	1.65156	0.960308	2.9622e-05	0.0344224	0.00305263	0.977979	3.69658e-06	0.0191909	0.0024846
1686	2205	chr22	27836102	29651629	5.29268	3.42108	5.21985	0.00648014	4.61706	5.22605	0.960308	2.9622e-05	0.0344224	0.00305263	0.977681	1.64158e-07	0.0191796	0.00312716
642	1938	chr6	13209388	14802687	4.81081	3.62583	2.50659	0.254247	1.90469	2.76059	0.960308	2.9622e-05	0.0344224	0.00305263	0.976637	3.1678e-06	0.0191763	0.00400227
871	698	chr8	31133902	31548094	3.79032	2.63288	1.89273	-0.403511	1.28797	1.488	0.960308	2.9622e-05	0.0344224	0.00305263	0.97843	3.0373e-06	0.0191564	0.002075
277	2181	chr3	60197	1441376	4.72973	3.24516	2.63074	-0.206538	2.02465	2.42386	0.960308	2.9622e-05	0.0344224	0.00305263	0.978183	1.7677e-06	0.0191262	0.00252835
101	1551	chr1	199240161	200136760	5.13333	3.33094	4.06168	-0.414164	3.45418	3.64688	0.960308	2.9622e-05	0.0344224	0.00305263	0.978795	3.43608e-07	0.0191113	0.002055
1562	1979	chr18	59021559	60277514	4.48333	3.0639	1.50388	-0.36959	0.895355	1.13387	0.960308	2.9622e-05	0.0344224	0.00305263	0.978271	4.63472e-06	0.0190813	0.00214797
1588	1938	chr19	14487101	15648148	4.38235	3.02488	1.40006	-0.218645	0.791416	1.18102	0.960308	2.9622e-05	0.0344224	0.00305263	0.977876	5.97714e-06	0.0190715	0.00249702
1572	2338	chr18	71971801	73526880	4.82927	2.87254	3.30154	-0.324204	2.68947	2.97697	0.960308	2.9622e-05	0.0344224	0.00305263	0.978647	8.03875e-07	0.0190213	0.00224868
920	2264	chr8	119686133	121200287	5.05128	2.786	3.26107	-0.29718	2.64847	2.96352	0.960308	2.9622e-05	0.0344224	0.00305263	0.978593	8.5996e-07	0.0190101	0.00231015
989	2079	chr9	109299254	110694208	5.32432	2.86017	5.78941	-0.339427	5.17455	5.44955	0.960308	2.9622e-05	0.0344224	0.00305263	0.978807	6.57932e-08	0.0189713	0.00221492
99	858	chr1	196176201	197311241	4.27907	2.34276	3.10067	-0.451809	2.48449	2.64781	0.960308	2.9622e-05	0.0344224	0.00305263	0.978971	8.65269e-07	0.0189494	0.0019786
1262	2333	chr13	22246789	23592890	7.82222	3.647	19.6805	-0.0741847	19.0643	19.606	0.960308	2.9622e-05	0.0344224	0.00305263	0.978179	7.94822e-14	0.0189345	0.00288615
1055	3708	chr10	70196183	72220533	10.125	3.68809	39.5339	-0.186006	38.9162	39.3477	0.960308	2.9622e-05	0.0344224	0.00305263	0.978507	1.69676e-22	0.0189112	0.00258189
546	2293	chr5	38803449	40287588	4.18421	2.84417	1.14061	-0.339443	0.52321	0.800828	0.960308	2.9622e-05	0.0344224	0.00305263	0.978157	6.86806e-06	0.0189107	0.00221364
1171	2723	chr11	124497410	126310913	4.75676	4.16406	3.3848	0.932129	2.76925	4.31684	0.960308	2.9622e-05	0.0344224	0.00305263	0.973216	2.58362e-06	0.0188498	0.0078569
313	1778	chr3	54081390	55348750	6.38043	2.82913	9.84647	-0.384496	9.22433	9.46139	0.960308	2.9622e-05	0.0344224	0.00305263	0.979044	1.08831e-09	0.0188383	0.0021175
1668	1568	chr21	35226082	36523905	4.40476	3.27062	1.99008	-0.15398	1.36685	1.83566	0.960308	2.9622e-05	0.0344224	0.00305263	0.978225	3.53583e-06	0.018802	0.00266465
1552	3780	chr18	39893012	42921854	6.75556	3.02777	14.7367	-0.279466	14.1117	14.4569	0.960308	2.9622e-05	0.0344224	0.00305263	0.978865	9.08887e-12	0.0187826	0.00235239
622	2278	chr5	169506954	171073807	4.25	3.18125	1.8717	-0.251599	1.24712	1.61976	0.960308	2.9622e-05	0.0344224	0.00305263	0.978455	3.61085e-06	0.0187811	0.00241763
1274	3160	chr13	38878243	41069161	4.82051	3.10164	2.81725	-0.32134	2.19227	2.49565	0.960308	2.9622e-05	0.0344224	0.00305263	0.978829	1.30869e-06	0.0187807	0.0022558
82	1883	chr1	165192551	166459946	4.425	3.24087	2.20513	-0.0942602	1.58024	2.11054	0.960308	2.9622e-05	0.0344224	0.00305263	0.978153	3.0269e-06	0.0187694	0.00282872
31	1133	chr1	49897732	51712970	9.60606	2.56522	38.7739	-0.223844	38.1484	38.5492	0.960308	2.9622e-05	0.0344224	0.00305263	0.978746	3.49433e-22	0.0187693	0.00248512
652	1319	chr6	28018353	28916972	5.45185	3.53787	5.93683	0.0199247	5.31194	5.95623	0.960308	2.9622e-05	0.0344224	0.00305263	0.978056	8.12623e-08	0.0187676	0.00316996
991	3407	chr9	112778461	114830846	5.14286	2.86888	3.58228	-0.226755	2.95668	3.35529	0.960308	2.9622e-05	0.0344224	0.00305263	0.978691	6.69281e-07	0.0187666	0.00247929
548	2349	chr5	41888912	43981986	5.58974	3.24053	5.6572	0.0192971	5.03071	5.67623	0.960308	2.9622e-05	0.0344224	0.00305263	0.978085	1.07416e-07	0.0187381	0.00316885
70	1331	chr1	114874371	115880132	4	2.67509	1.48111	-0.371237	0.852816	1.10931	0.960308	2.9622e-05	0.0344224	0.00305263	0.978629	4.73541e-06	0.0187148	0.00214491
1231	2616	chr12	89682122	92065034	4.70732	3.72949	2.61183	-0.0592781	1.98202	2.55231	0.960308	2.9622e-05	0.0344224	0.00305263	0.978226	2.08735e-06	0.0186787	0.00292991
946	2695	chr9	10879676	12275924	4.62162	2.94436	2.27111	-0.387342	1.64051	1.88347	0.960308	2.9622e-05	0.0344224	0.00305263	0.978977	2.11556e-06	0.0186784	0.00211196
351	1876	chr3	120524038	121971802	4.48837	3.44446	3.2847	0.767632	2.65755	4.05218	0.960308	2.9622e-05	0.0344224	0.00305263	0.974582	2.42591e-06	0.0186587	0.0066741
1295	2510	chr13	73934191	75662706	4.60526	3.76884	2.94345	0.0917348	2.31297	3.03497	0.960308	2.9622e-05	0.0344224	0.00305263	0.977816	1.74172e-06	0.0186584	0.00340619
17	1558	chr1	25519669	27401752	6.63043	3.16295	14.1699	-0.241371	13.5372	13.9279	0.960308	2.9622e-05	0.0344224	0.00305263	0.978917	1.66431e-11	0.0186395	0.0024431
1341	1304	chr14	50509214	51493562	5.30769	3.50393	5.39255	-0.224251	4.75968	5.16764	0.960308	2.9622e-05	0.0344224	0.00305263	0.978871	1.09796e-07	0.018634	0.00248492
1112	2016	chr11	26047451	27020159	4.45192	2.79193	3.24722	-0.357136	2.61337	2.88964	0.960308	2.9622e-05	0.0344224	0.00305263	0.979115	8.21651e-07	0.0186204	0.00217674
253	1015	chr2	205799461	206735520	4.66667	2.75835	2.5082	-0.413811	1.87166	2.09351	0.960308	2.9622e-05	0.0344224	0.00305263	0.979189	1.62576e-06	0.0185717	0.00205604
830	1490	chr7	141229552	142655097	4.61458	2.85838	3.08304	-0.228837	2.44643	2.85366	0.960308	2.9622e-05	0.0344224	0.00305263	0.978859	1.10051e-06	0.0185642	0.0024738
262	3020	chr2	220455445	222520241	4.65306	3.12424	2.48598	-0.301277	1.84874	2.18444	0.960308	2.9622e-05	0.0344224	0.00305263	0.978957	1.85984e-06	0.0185542	0.0023018
580	2148	chr5	101578797	103319087	13.7976	3.22487	82.8164	-0.198668	82.1782	82.6173	0.960308	2.9622e-05	0.0344224	0.00305263	0.978915	2.67276e-41	0.0185355	0.00254991
952	2450	chr9	22206987	24157796	7.13158	3.12351	15.8975	-0.284268	15.2585	15.6129	0.960308	2.9622e-05	0.0344224	0.00305263	0.979133	2.834e-12	0.0185251	0.00234149
681	2918	chr6	73453473	75461824	4.64486	3.02965	2.46464	-0.220653	1.82305	2.24373	0.960308	2.9622e-05	0.0344224	0.00305263	0.978842	2.05925e-06	0.0184716	0.0024948
264	1263	chr2	224860058	225839321	4.33898	3.32037	2.48078	0.134575	1.84005	2.61493	0.960308	2.9622e-05	0.0344224	0.00305263	0.977789	2.8874e-06	0.0184676	0.00355442
369	1277	chr3	150252240	151347991	4.50909	3.10715	3.3828	-0.235749	2.74064	3.14642	0.960308	2.9622e-05	0.0344224	0.00305263	0.979003	8.09975e-07	0.018464	0.0024569
1437	1279	chr16	9799419	10425603	4.42593	3.15152	2.48018	-0.289331	1.83795	2.19021	0.960308	2.9622e-05	0.0344224	0.00305263	0.979019	1.89327e-06	0.0184632	0.00232876
168	2393	chr2	54687254	56202116	5.51351	3.02729	5.95918	-0.125261	5.31628	5.83363	0.960308	2.9622e-05	0.0344224	0.00305263	0.978803	6.87795e-08	0.0184467	0.00274429
316	3369	chr3	58157519	60271851	5.78378	3.26368	7.7965	-0.167888	7.15343	7.62839	0.960308	2.9622e-05	0.0344224	0.00305263	0.978923	1.04969e-08	0.0184459	0.00263027
832	1962	chr7	144969743	146427333	4	2.97407	1.37024	-0.386788	0.725572	0.983068	0.960308	2.9622e-05	0.0344224	0.00305263	0.9789	5.21045e-06	0.018416	0.00211278
1618	1952	chr20	2469501	3827309	5.37838	2.67773	5.13532	-0.336173	4.48929	4.79868	0.960308	2.9622e-05	0.0344224	0.00305263	0.979364	1.27031e-07	0.0183996	0.00222336
1151	3053	chr11	98705588	100417066	4.38095	3.49364	1.65125	-0.348649	1.00215	1.30234	0.960308	2.9622e-05	0.0344224	0.00305263	0.979036	4.0875e-06	0.018337	0.0021955
30	786	chr1	48978744	49893541	4.33333	2.48327	1.09957	-0.340091	0.450277	0.758456	0.960308	2.9622e-05	0.0344224	0.00305263	0.978711	7.15523e-06	0.0183275	0.00221195
1593	3108	chr19	20905979	22732634	6.15556	3.14124	10.1662	-0.263958	9.51624	9.902	0.960308	2.9622e-05	0.0344224	0.00305263	0.979284	8.91946e-10	0.0183253	0.00239011
653	1621	chr6	28918998	29737871	4.9058	3.09318	4.3322	-0.0419483	3.67819	4.28982	0.960308	2.9622e-05	0.0344224	0.00305263	0.978746	3.8037e-07	0.0182419	0.00298215
776	1892	chr7	45953812	46986218	4.48611	3.46053	3.02216	-0.128418	2.36755	2.89338	0.960308	2.9622e-05	0.0344224	0.00305263	0.97892	1.29322e-06	0.0182342	0.00273578
241	1334	chr2	181313057	182264835	7.66667	2.72368	19.8736	-0.35045	19.2163	19.5224	0.960308	2.9622e-05	0.0344224	0.00305263	0.97961	4.97809e-14	0.0181984	0.00219179
720	1083	chr6	136224650	137613475	10.0811	3.33543	42.3129	0.176477	41.6557	42.4888	0.960308	2.9622e-05	0.0344224	0.00305263	0.97812	1.51352e-23	0.0181728	0.00370723
1403	1698	chr15	58442389	59693387	4.71053	3.20023	2.79188	-0.247375	2.13347	2.54407	0.960308	2.9622e-05	0.0344224	0.00305263	0.979261	1.44601e-06	0.0181713	0.00242963
1616	987	chr20	61098	696481	4.41463	2.66428	1.95011	-0.41872	1.29074	1.53053	0.960308	2.9622e-05	0.0344224	0.00305263	0.979475	2.82767e-06	0.0181579	0.00204662
649	1527	chr6	24852296	25683954	4.37209	2.85428	1.47357	-0.256959	0.814418	1.21613	0.960308	2.9622e-05	0.0344224	0.00305263	0.978927	5.35052e-06	0.0181517	0.00240553
856	3474	chr8	11279221	13491594	7.5122	3.55751	17.8473	-0.0074603	17.1872	17.8397	0.960308	2.9622e-05	0.0344224	0.00305263	0.97878	5.31693e-13	0.0181323	0.00308763
193	1510	chr2	103590011	105125014	4.65909	2.47287	3.64753	-0.324932	2.98628	3.32206	0.960308	2.9622e-05	0.0344224	0.00305263	0.979567	5.68877e-07	0.0181253	0.00224878
1178	1818	chr11	134205993	134945765	4.44231	2.93096	1.65799	-0.286122	0.996093	1.37146	0.960308	2.9622e-05	0.0344224	0.00305263	0.979128	4.32242e-06	0.0181056	0.00233704
1239	2896	chr12	102965986	104848227	5.61905	3.39733	5.85545	-0.212562	5.19208	5.64262	0.960308	2.9622e-05	0.0344224	0.00305263	0.979393	6.99608e-08	0.0180837	0.00251644
401	1926	chr4	1478965	2841772	11.7632	3.59183	57.9841	0.00701349	57.3213	57.9907	0.960308	2.9622e-05	0.0344224	0.00305263	0.978785	1.99885e-30	0.0180834	0.00313199
1393	806	chr15	42778502	44196621	5.43077	2.31742	8.57648	-0.422807	7.91186	8.15245	0.960308	2.9622e-05	0.0344224	0.00305263	0.979891	3.73284e-09	0.0180702	0.00203838
516	2817	chr4	183372960	184928980	4.59459	2.9582	1.68022	-0.314385	1.01536	1.36557	0.960308	2.9622e-05	0.0344224	0.00305263	0.979254	4.1101e-06	0.0180542	0.00227252
1175	1186	chr11	130344063	131074518	5.2973	3.42117	5.39612	-0.178387	4.73048	5.21711	0.960308	2.9622e-05	0.0344224	0.00305263	0.979345	1.14594e-07	0.0180419	0.00260289
432	2911	chr4	42214962	43964886	4.78947	2.93164	1.63648	-0.465434	0.967506	1.17074	0.960308	2.9622e-05	0.0344224	0.00305263	0.97962	3.69327e-06	0.0179869	0.00195458
1209	2028	chr12	51776725	53038588	4.64865	3.03187	3.04693	-0.161941	2.37826	2.88465	0.960308	2.9622e-05	0.0344224	0.00305263	0.97926	1.22041e-06	0.0179858	0.00264657
1201	1943	chr12	37857819	39226057	4.95652	2.03706	5.81803	-0.492727	5.14831	5.32477	0.960308	2.9622e-05	0.0344224	0.00305263	0.980108	5.49226e-08	0.0179824	0.00190246
667	2768	chr6	48391125	50384793	5.9625	3.23499	9.36371	-0.106519	8.69474	9.25692	0.960308	2.9622e-05	0.0344224	0.00305263	0.979223	2.32926e-09	0.0179797	0.00279747
1474	1947	chr16	82748551	83476903	4.78378	2.88099	2.98381	-0.308794	2.31381	2.67461	0.960308	2.9622e-05	0.0344224	0.00305263	0.979631	1.12281e-06	0.0179688	0.00228582
1425	2268	chr15	99244771	100636586	5.325	3.46636	4.66319	-0.129628	3.99283	4.53325	0.960308	2.9622e-05	0.0344224	0.00305263	0.979289	2.50392e-07	0.0179559	0.00273365
1240	2536	chr12	104848760	106435001	5.225	3.50575	3.40935	-0.197876	2.73722	3.21118	0.960308	2.9622e-05	0.0344224	0.00305263	0.979445	8.19568e-07	0.017927	0.00255375
271	1974	chr2	236044977	237446353	4.22222	2.80548	1.85993	-0.285175	1.18658	1.57438	0.960308	2.9622e-05	0.0344224	0.00305263	0.979405	3.53639e-06	0.0179045	0.00233998
1315	2012	chr13	106750669	108186657	4.52632	3.93218	2.357	0.00286001	1.68303	2.35958	0.960308	2.9622e-05	0.0344224	0.00305263	0.978784	2.86749e-06	0.0178821	0.00311939
716	1865	chr6	129863730	130933340	6.64286	3.17331	11.624	-0.156109	10.949	11.4675	0.960308	2.9622e-05	0.0344224	0.00305263	0.979462	2.31284e-10	0.0178753	0.0026624
827	1200	chr7	138748805	139932189	4.63043	2.86037	3.49389	-0.325284	2.81765	3.1679	0.960308	2.9622e-05	0.0344224	0.00305263	0.979823	6.63292e-07	0.0178604	0.00224819
1284	1696	chr13	55817189	57553745	4.72973	3.16185	4.65501	-0.229239	3.97852	4.42534	0.960308	2.9622e-05	0.0344224	0.00305263	0.979651	2.28599e-07	0.0178528	0.0024751
1351	1684	chr14	65222008	66399245	4.31481	3.33521	2.6222	-0.192107	1.94491	2.4297	0.960308	2.9622e-05	0.0344224	0.00305263	0.979433	1.81109e-06	0.0178346	0.00256824
1471	2392	chr16	79134815	80297055	4.40541	2.92845	1.99398	-0.306705	1.31395	1.68697	0.960308	2.9622e-05	0.0344224	0.00305263	0.979613	3.02751e-06	0.0177891	0.00229079
201	4240	chr2	118368045	121303240	6.48649	3.10682	11.0878	-0.18974	10.4068	10.8979	0.960308	2.9622e-05	0.0344224	0.00305263	0.979653	3.82376e-10	0.0177717	0.00257545
1289	3800	chr13	61591949	63971167	4.60526	3.42033	2.66585	-0.064818	1.98397	2.60087	0.960308	2.9622e-05	0.0344224	0.00305263	0.979178	1.96858e-06	0.0177483	0.00291679
604	3045	chr5	140646284	142979183	4.7381	3.0888	2.30318	-0.282341	1.6202	2.0206	0.960308	2.9622e-05	0.0344224	0.00305263	0.979689	2.27726e-06	0.0177379	0.00234761
1267	1844	chr13	29258325	30482315	4.16279	3.40837	1.61365	-0.366216	0.9302	1.24702	0.960308	2.9622e-05	0.0344224	0.00305263	0.979664	4.1729e-06	0.0177293	0.00215832
1365	2599	chr14	87636064	89496294	4.29545	3.25265	1.40896	-0.37997	0.725392	1.02869	0.960308	2.9622e-05	0.0344224	0.00305263	0.979595	5.05043e-06	0.0177259	0.00212893
1268	2864	chr13	30483703	32300836	5.40476	3.65019	5.03535	0.0756174	4.35242	5.11076	0.960308	2.9622e-05	0.0344224	0.00305263	0.978905	2.11817e-07	0.0177247	0.00335549
661	1590	chr6	39295686	40344526	5.27027	2.46014	5.71161	-0.368063	5.02661	5.34301	0.960308	2.9622e-05	0.0344224	0.00305263	0.980127	6.92016e-08	0.01771	0.00215507
1034	1811	chr10	33710224	35109177	4.76119	2.71155	3.08279	-0.278776	2.39694	2.80358	0.960308	2.9622e-05	0.0344224	0.00305263	0.97985	1.04823e-06	0.0176902	0.00235595
453	1663	chr4	82127722	83371316	4.38095	2.74682	3.02699	-0.420424	2.34028	2.60606	0.960308	2.9622e-05	0.0344224	0.00305263	0.980165	9.62302e-07	0.0176806	0.0020453
1027	2793	chr10	23175784	25578507	5.41667	3.22192	5.7665	-0.166756	5.07691	5.59948	0.960308	2.9622e-05	0.0344224	0.00305263	0.979736	8.00817e-08	0.017622	0.00263534
45	2804	chr1	71689479	74326378	8.18367	3.56213	24.1321	-0.141118	23.4406	23.9907	0.960308	2.9622e-05	0.0344224	0.00305263	0.979709	8.6807e-16	0.017587	0.00270365
578	2580	chr5	97316548	99260667	4.61538	3.64794	2.42718	-0.0300076	1.73509	2.39696	0.960308	2.9622e-05	0.0344224	0.00305263	0.979212	2.58784e-06	0.0175685	0.00302005
512	3577	chr4	176571011	178990462	4.46341	4.1808	2.09611	0.605134	1.40188	2.70115	0.960308	2.9622e-05	0.0344224	0.00305263	0.976551	6.78232e-06	0.0174835	0.00568493
1569	1752	chr18	68621179	69621445	4.42222	2.55428	0.991651	-0.429572	0.293472	0.561619	0.960308	2.9622e-05	0.0344224	0.00305263	0.979669	7.29549e-06	0.0174701	0.00202573
1275	2424	chr13	41070141	43099889	5.64865	3.45861	7.44097	0.383084	6.74319	7.82388	0.960308	2.9622e-05	0.0344224	0.00305263	0.977992	2.59621e-08	0.0174472	0.00455926
562	1746	chr5	67850860	71239665	4.42105	3.28379	2.50389	-0.269696	1.80403	2.23378	0.960308	2.9622e-05	0.0344224	0.00305263	0.979991	1.88743e-06	0.0174464	0.00237782
682	1983	chr6	75462003	77414235	7.28947	3.41333	18.4682	-0.139173	17.768	18.3287	0.960308	2.9622e-05	0.0344224	0.00305263	0.979852	2.50772e-13	0.0174386	0.00270904
860	1289	chr8	17388446	17836201	6.48718	2.77286	12.4334	-0.0686849	11.733	12.3642	0.960308	2.9622e-05	0.0344224	0.00305263	0.979662	1.12385e-10	0.0174316	0.00290594
545	2723	chr5	36434126	38802377	6.17857	3.26123	10.8605	-0.261471	10.1585	10.5987	0.960308	2.9622e-05	0.0344224	0.00305263	0.980188	4.46999e-10	0.0174136	0.00239818
697	3197	chr6	97842747	100629725	5.55263	3.50352	6.7857	-0.0896651	6.08415	6.69583	0.960308	2.9622e-05	0.0344224	0.00305263	0.979738	3.12162e-08	0.0174125	0.0028467
524	1983	chr5	3362123	4631619	4.36957	2.78006	1.61883	-0.306788	0.915053	1.31168	0.960308	2.9622e-05	0.0344224	0.00305263	0.979886	4.40649e-06	0.0173763	0.00229109
1003	1372	chr9	133225455	134127011	6.78947	2.74415	14.21	-0.328431	13.5056	13.8809	0.960308	2.9622e-05	0.0344224	0.00305263	0.980382	1.46771e-11	0.0173753	0.00224252
894	2343	chr8	72291211	73816178	5.46512	3.5829	5.14178	-0.195611	4.43767	4.94585	0.960308	2.9622e-05	0.0344224	0.00305263	0.980052	1.45362e-07	0.0173735	0.00256106
705	2150	chr6	112346182	114220473	4.82759	4.08902	2.82339	0.255145	2.11996	3.07831	0.960308	2.9622e-05	0.0344224	0.00305263	0.978494	2.31413e-06	0.0173579	0.0040136
152	2177	chr2	31550686	33362991	4.71053	2.80912	3.21378	-0.160275	2.50795	3.0532	0.960308	2.9622e-05	0.0344224	0.00305263	0.979915	1.03528e-06	0.0173413	0.00265285
1056	2604	chr10	72223836	73508455	6.54348	2.92208	11.0372	-0.364567	10.3307	10.6722	0.960308	2.9622e-05	0.0344224	0.00305263	0.980496	3.38021e-10	0.0173399	0.00216386
890	1379	chr8	65234654	66488152	5.32787	3.00899	5.61674	-0.321189	4.90889	5.29493	0.960308	2.9622e-05	0.0344224	0.00305263	0.980418	7.97638e-08	0.0173152	0.002259
995	4762	chr9	117922466	121320294	5.71795	3.35838	6.5393	-0.286335	5.83053	6.25279	0.960308	2.9622e-05	0.0344224	0.00305263	0.980359	3.28287e-08	0.0172982	0.00234002
65	3047	chr1	106087842	108409038	5.11905	3.65609	3.70956	-0.111737	2.99787	3.59761	0.960308	2.9622e-05	0.0344224	0.00305263	0.97992	6.61951e-07	0.01724	0.00278506
646	1655	chr6	21684065	22748186	5.5	3.06718	5.43873	-0.252756	4.72636	5.18549	0.960308	2.9622e-05	0.0344224	0.00305263	0.980335	1.02047e-07	0.0172358	0.00241914
721	1885	chr6	137614218	138820725	5.54717	3.35204	7.75473	-0.111539	7.04136	7.64282	0.960308	2.9622e-05	0.0344224	0.00305263	0.980001	1.15918e-08	0.0172126	0.0027854
1631	1038	chr20	22492295	23292848	5.15663	2.9436	5.58707	-0.311754	4.87269	5.27448	0.960308	2.9622e-05	0.0344224	0.00305263	0.980507	8.29521e-08	0.0172041	0.00228012
717	2271	chr6	130936406	132765643	6.84783	3.19811	13.4518	0.143293	12.7383	13.5948	0.960308	2.9622e-05	0.0344224	0.00305263	0.979212	5.01499e-11	0.0171965	0.00359139
1583	2800	chr19	6685230	8336778	10.7632	3.69699	46.3493	0.025815	45.635	46.3748	0.960308	2.9622e-05	0.0344224	0.00305263	0.979615	2.30267e-25	0.0171902	0.00319462
470	2919	chr4	111256567	113869892	4.66667	3.0497	1.59255	-0.316822	0.877382	1.27548	0.960308	2.9622e-05	0.0344224	0.00305263	0.980089	4.47959e-06	0.0171831	0.00226895
758	2817	chr7	15145482	16901454	5.875	2.7318	7.902	-0.345816	7.18586	7.55588	0.960308	2.9622e-05	0.0344224	0.00305263	0.980618	7.91993e-09	0.0171757	0.00220517
1220	1835	chr12	69827140	70957309	5.10256	2.57601	5.22009	-0.386015	4.5018	4.83361	0.960308	2.9622e-05	0.0344224	0.00305263	0.980729	1.11186e-07	0.0171407	0.0021182
14	2439	chr1	21738259	23086441	4.81818	3.2633	2.05911	-0.190515	1.33927	1.86831	0.960308	2.9622e-05	0.0344224	0.00305263	0.980036	3.18746e-06	0.0171021	0.00257418
891	3793	chr8	66489090	69863032	4.60976	3.25516	2.43068	-0.278435	1.70969	2.15205	0.960308	2.9622e-05	0.0344224	0.00305263	0.980355	2.01387e-06	0.017088	0.0023585
343	3156	chr3	106983112	109521886	4.725	3.85698	2.67527	-0.147299	1.9545	2.52778	0.960308	2.9622e-05	0.0344224	0.00305263	0.980069	1.79736e-06	0.0170869	0.00268822
1366	2625	chr14	89499879	91296066	7.81579	3.28513	20.0596	-0.137327	19.3378	19.922	0.960308	2.9622e-05	0.0344224	0.00305263	0.980213	5.11801e-14	0.0170716	0.0027153
979	2156	chr9	88592757	90135899	4.5	4.48248	2.43634	0.346551	1.71552	2.78271	0.960308	2.9622e-05	0.0344224	0.00305263	0.978348	3.73348e-06	0.0170561	0.00439726
1026	550	chr10	22775103	23174884	5.09302	3.90551	6.13241	0.137506	5.41038	6.26898	0.960308	2.9622e-05	0.0344224	0.00305263	0.979373	7.52658e-08	0.0170531	0.00356881
407	1487	chr4	7540096	8149114	4.375	2.88417	2.71462	-0.193528	1.9902	2.52066	0.960308	2.9622e-05	0.0344224	0.00305263	0.980256	1.65026e-06	0.0170279	0.00256666
826	2339	chr7	136878917	138742775	4.35135	3.39378	2.15151	-0.299823	1.42645	1.85139	0.960308	2.9622e-05	0.0344224	0.00305263	0.98041	2.60622e-06	0.0170196	0.00230849
34	936	chr1	56413117	57020945	4.36957	2.65756	1.3876	-0.324443	0.658788	1.06238	0.960308	2.9622e-05	0.0344224	0.00305263	0.980233	5.4576e-06	0.0169528	0.00225087
164	1285	chr2	50022257	50817595	4.84	2.60536	3.52693	-0.189204	2.79642	3.33719	0.960308	2.9622e-05	0.0344224	0.00305263	0.980428	7.35738e-07	0.0169275	0.00257796
823	1706	chr7	132805848	134307078	5.17857	3.17886	6.53618	-0.0814971	5.80479	6.45429	0.960308	2.9622e-05	0.0344224	0.00305263	0.980217	4.04116e-08	0.016909	0.00287093
790	2250	chr7	73335379	76455909	7.14286	3.12464	15.367	-0.230145	14.6337	15.1365	0.960308	2.9622e-05	0.0344224	0.00305263	0.980642	5.09261e-12	0.0168828	0.00247551
1662	1052	chr21	26469908	27267546	4.675	3.79787	4.90669	0.679872	4.17675	5.58629	0.960308	2.9622e-05	0.0344224	0.00305263	0.976978	4.39954e-07	0.0168775	0.00612765
1	2547	chr1	1895177	3581961	6.29333	3.10407	11.0555	-0.328632	10.3194	10.7265	0.960308	2.9622e-05	0.0344224	0.00305263	0.980915	3.44174e-10	0.016841	0.00224398
1455	1725	chr16	52037059	53378370	4.7619	3.15504	3.09942	-0.286934	2.36184	2.81206	0.960308	2.9622e-05	0.0344224	0.00305263	0.980746	1.02349e-06	0.0168135	0.00233895
1438	1973	chr16	10427100	11519579	4.6129	3.6159	3.18446	0.0164959	2.44768	3.20068	0.960308	2.9622e-05	0.0344224	0.00305263	0.979927	1.27223e-06	0.0168129	0.00316591
321	2943	chr3	66270447	68285992	6.40541	3.13265	10.639	-0.298155	9.90055	10.3405	0.960308	2.9622e-05	0.0344224	0.00305263	0.980884	5.38142e-10	0.0168021	0.0023135
1684	2750	chr22	24986145	26791431	5.4359	3.33371	5.65321	-0.184068	4.91382	5.46889	0.960308	2.9622e-05	0.0344224	0.00305263	0.980619	8.82277e-08	0.016781	0.00259245
19	3365	chr1	30162007	32436476	5.30986	3.51549	5.99544	-0.273225	5.25577	5.72198	0.960308	2.9622e-05	0.0344224	0.00305263	0.980842	5.73265e-08	0.0167801	0.0023719
1462	3091	chr16	63692004	65938406	4.75676	2.98995	3.23371	-0.318261	2.49384	2.91521	0.960308	2.9622e-05	0.0344224	0.00305263	0.980866	8.67382e-07	0.0167771	0.0022675
302	1617	chr3	35283709	36486390	6.68421	2.71754	13.4889	-0.331178	12.7485	13.1572	0.960308	2.9622e-05	0.0344224	0.00305263	0.980992	3.01221e-11	0.0167699	0.00223801
1691	3115	chr22	35531009	37570084	5.63158	3.53213	7.68573	-0.110789	6.94536	7.57472	0.960308	2.9622e-05	0.0344224	0.00305263	0.980448	1.24349e-08	0.0167618	0.0027892
1191	2108	chr12	16310460	18086577	5.21622	3.2627	4.57661	-0.402265	3.83444	4.17394	0.960308	2.9622e-05	0.0344224	0.00305263	0.981148	2.08276e-07	0.0167434	0.00208506
973	1902	chr9	81081381	82590142	8.7027	2.9075	27.894	-0.235031	27.1507	27.6585	0.960308	2.9622e-05	0.0344224	0.00305263	0.980817	1.83875e-17	0.0167197	0.00246362
151	1909	chr2	30464190	31550223	4.61538	3.47357	2.27802	-0.0738482	1.53474	2.20387	0.960308	2.9622e-05	0.0344224	0.00305263	0.980167	2.87808e-06	0.0167083	0.00289309
685	2094	chr6	80691170	81928531	4.64865	2.7067	3.557	-0.446196	2.81224	3.11041	0.960308	2.9622e-05	0.0344224	0.00305263	0.981238	5.526e-07	0.0167016	0.00199564
1132	2056	chr11	68006171	69516025	9.61111	2.80717	35.1811	-0.310407	34.4315	34.8702	0.960308	2.9622e-05	0.0344224	0.00305263	0.981097	1.16719e-20	0.0166175	0.00228535
71	3571	chr1	115881055	118837474	11.6579	3.59796	55.9846	-0.0188637	55.2347	55.9655	0.960308	2.9622e-05	0.0344224	0.00305263	0.980343	1.44072e-29	0.0165999	0.00305744
174	1782	chr2	64626895	65932800	11.2105	3.26577	53.4598	-0.302949	52.7084	53.1563	0.960308	2.9622e-05	0.0344224	0.00305263	0.981109	1.35535e-28	0.0165891	0.00230236
1689	3172	chr22	32665507	34493939	4.86842	3.51854	1.69751	-0.136846	0.946878	1.56046	0.960308	2.9622e-05	0.0344224	0.00305263	0.980282	4.82952e-06	0.0165877	0.00271704
613	3188	chr5	156629754	158825217	9.90909	3.38384	39.0409	-0.0671404	38.29	38.9735	0.960308	2.9622e-05	0.0344224	0.00305263	0.980499	3.13503e-22	0.0165875	0.00291373
1539	1274	chr18	19486026	20649225	4.83077	2.73813	4.71636	-0.321242	3.96325	4.39448	0.960308	2.9622e-05	0.0344224	0.00305263	0.981158	1.96399e-07	0.0165615	0.00226053
985	3766	chr9	101593146	104624140	5.51351	4.04589	5.63311	-0.106446	4.88036	5.52649	0.960308	2.9622e-05	0.0344224	0.00305263	0.980631	9.72865e-08	0.0165586	0.00280198
960	2307	chr9	32019917	33577674	4.26667	2.72154	2.14733	-0.319367	1.39229	1.82765	0.960308	2.9622e-05	0.0344224	0.00305263	0.980946	2.56789e-06	0.0165259	0.00226502
671	1074	chr6	55468836	56105038	4.82667	2.70275	5.19838	-0.115269	4.44292	5.08249	0.960308	2.9622e-05	0.0344224	0.00305263	0.980696	1.48953e-07	0.0165148	0.0027763
707	1952	chr6	116131900	117671969	5.94737	2.67605	9.25211	-0.419543	8.49393	8.83208	0.960308	2.9622e-05	0.0344224	0.00305263	0.981467	1.90868e-09	0.0164828	0.00204984
1523	2159	chr17	72672203	74375061	4.59459	2.70902	3.48009	-0.349924	2.72168	3.1298	0.960308	2.9622e-05	0.0344224	0.00305263	0.981257	6.57103e-07	0.0164756	0.00219745
1346	1990	chr14	56221819	57480921	4.24324	3.22645	1.74313	-0.271975	0.982969	1.47082	0.960308	2.9622e-05	0.0344224	0.00305263	0.980792	4.03303e-06	0.0164389	0.00237453
1084	1354	chr10	122407822	123229934	5.91667	2.64331	7.81619	-0.370055	7.05302	7.44548	0.960308	2.9622e-05	0.0344224	0.00305263	0.981445	8.43005e-09	0.0164005	0.00215345
162	1309	chr2	47320079	48212562	6.39583	2.66768	11.6954	-0.384247	10.9298	11.3105	0.960308	2.9622e-05	0.0344224	0.00305263	0.981515	1.7178e-10	0.0163618	0.00212315
1567	1453	chr18	66127086	67175142	4.25	3.22194	1.89021	-0.347976	1.12419	1.54175	0.960308	2.9622e-05	0.0344224	0.00305263	0.98111	3.22769e-06	0.0163484	0.00220115
1337	883	chr14	46083357	46748400	4.58974	2.46794	2.76995	-0.435805	2.00285	2.33322	0.960308	2.9622e-05	0.0344224	0.00305263	0.981506	1.22703e-06	0.0163371	0.00201599
795	1850	chr7	83801357	85571719	4.5641	3.54708	3.66789	0.0162215	2.90015	3.68383	0.960308	2.9622e-05	0.0344224	0.00305263	0.980466	7.84757e-07	0.0163093	0.00316678
687	2353	chr6	83128820	85209078	5.11538	3.45896	4.59527	-0.111855	3.82505	4.48313	0.960308	2.9622e-05	0.0344224	0.00305263	0.980913	2.73248e-07	0.0162764	0.00278737
1270	1681	chr13	33777135	35025074	4.42353	3.30845	2.39233	-0.268004	1.62099	2.12388	0.960308	2.9622e-05	0.0344224	0.00305263	0.981147	2.11625e-06	0.016262	0.00238456
1131	2004	chr11	65899048	68004435	5.93464	2.79863	7.22327	-0.321673	6.45055	6.90115	0.960308	2.9622e-05	0.0344224	0.00305263	0.981492	1.6009e-08	0.0162454	0.00226076
868	2726	chr8	26682525	28161755	5.57895	4.07002	7.00526	0.0443156	6.23345	7.04937	0.960308	2.9622e-05	0.0344224	0.00305263	0.980497	2.86781e-08	0.0162437	0.00325736
1195	3944	chr12	25371462	27799422	10.2857	3.51723	42.888	-0.0591014	42.1155	42.8287	0.960308	2.9622e-05	0.0344224	0.00305263	0.980824	6.74709e-24	0.0162375	0.00293836
898	3413	chr8	79132861	81956152	5.15	3.45727	4.31056	-0.120964	3.53489	4.1894	0.960308	2.9622e-05	0.0344224	0.00305263	0.981017	3.59992e-07	0.0161896	0.00276261
556	2508	chr5	58525186	60935028	4.9011	2.85251	3.74263	-0.279789	2.96656	3.46254	0.960308	2.9622e-05	0.0344224	0.00305263	0.981399	5.42171e-07	0.0161896	0.00235759
1516	772	chr17	57487538	59312394	5.77273	2.56766	8.1811	-0.274901	7.40461	7.90518	0.960308	2.9622e-05	0.0344224	0.00305263	0.981448	6.43687e-09	0.0161834	0.00236755
610	1463	chr5	152871004	153772289	6.26316	2.95356	10.1793	-0.284454	9.39859	9.89435	0.960308	2.9622e-05	0.0344224	0.00305263	0.981538	8.6445e-10	0.016116	0.00234637
229	1479	chr2	161770575	163502770	5.33333	3.47733	5.99143	0.160854	5.21058	6.15195	0.960308	2.9622e-05	0.0344224	0.00305263	0.980243	8.87869e-08	0.0160933	0.00365853
754	2447	chr7	9987850	11298722	4.74359	3.16331	2.93831	-0.318269	2.1558	2.61975	0.960308	2.9622e-05	0.0344224	0.00305263	0.981524	1.16624e-06	0.0160876	0.00226888
1125	518	chr11	54795357	55082332	6.33333	2.29126	11.4896	-0.413339	10.7064	11.0744	0.960308	2.9622e-05	0.0344224	0.00305263	0.981858	2.05058e-10	0.0160818	0.00206057
1599	2624	chr19	32747302	34261719	8.16667	3.36445	23.1043	-0.0236604	22.3218	23.0804	0.960308	2.9622e-05	0.0344224	0.00305263	0.980879	2.73191e-15	0.0160766	0.00304435
444	2038	chr4	66600760	68059129	5.51351	3.41128	7.82212	-0.108644	7.03838	7.71316	0.960308	2.9622e-05	0.0344224	0.00305263	0.981141	1.08805e-08	0.0160616	0.00279688
1424	2300	chr15	98031430	99243521	4.81818	3.36966	2.68079	-0.169378	1.89604	2.51114	0.960308	2.9622e-05	0.0344224	0.00305263	0.981167	1.75038e-06	0.0160457	0.00263224
807	1860	chr7	104159525	105680022	5.15217	3.85847	5.03826	-0.0873807	4.25343	4.95056	0.960308	2.9622e-05	0.0344224	0.00305263	0.981085	1.79835e-07	0.0160432	0.00285682
435	927	chr4	47412721	48122948	5.04167	2.79672	3.50713	-0.237976	2.72145	3.26838	0.960308	2.9622e-05	0.0344224	0.00305263	0.98144	7.15464e-07	0.0160353	0.00245719
346	1461	chr3	112815699	113947571	6.5	2.9685	13.1635	-0.360071	12.3773	12.8028	0.960308	2.9622e-05	0.0344224	0.00305263	0.98179	4.05526e-11	0.0160336	0.00217593
422	3028	chr4	27966370	29761008	4.51351	3.24105	2.72707	-0.0371774	1.94143	2.68972	0.960308	2.9622e-05	0.0344224	0.00305263	0.980823	1.90676e-06	0.0160258	0.00300352
747	3700	chr7	2774125	4573133	4.95238	3.1781	2.06266	-0.313496	1.27468	1.74897	0.960308	2.9622e-05	0.0344224	0.00305263	0.981435	2.81264e-06	0.0159984	0.00227977
323	1637	chr3	69276762	70446494	5.56757	2.87487	7.5828	-0.384662	6.79398	7.19763	0.960308	2.9622e-05	0.0344224	0.00305263	0.981883	1.04963e-08	0.0159923	0.00212345
445	1123	chr4	68059850	68854369	4.32558	3.22306	3.18249	0.258593	2.39474	3.44073	0.960308	2.9622e-05	0.0344224	0.00305263	0.979896	1.62387e-06	0.015977	0.00403268
1676	2304	chr21	46178737	47491166	5.37838	3.17276	5.48664	-0.102562	4.69718	5.38381	0.960308	2.9622e-05	0.0344224	0.00305263	0.981205	1.13137e-07	0.0159709	0.00281425
962	2256	chr9	34643427	36742992	6.40541	2.60634	11.2384	-0.404867	10.4482	10.8332	0.960308	2.9622e-05	0.0344224	0.00305263	0.981948	2.65869e-10	0.0159706	0.00208135
110	2171	chr1	214580383	216241917	5.1791	2.71011	4.87036	-0.28028	4.0797	4.58973	0.960308	2.9622e-05	0.0344224	0.00305263	0.981666	1.75498e-07	0.0159593	0.00235694
1183	1322	chr12	4419362	5320806	9.4	3.22806	33.1506	-0.302917	32.3585	32.8469	0.960308	2.9622e-05	0.0344224	0.00305263	0.981757	8.96503e-20	0.0159393	0.00230353
1440	1353	chr16	12613098	13153352	4.64583	3.58196	2.8957	-0.305655	2.10317	2.58953	0.960308	2.9622e-05	0.0344224	0.00305263	0.981649	1.23262e-06	0.0159292	0.00229747
877	1731	chr8	40706797	41719568	16.4545	3.12733	123.848	-0.0838722	123.055	123.764	0.960308	2.9622e-05	0.0344224	0.00305263	0.981218	4.54829e-59	0.0159151	0.00286674
703	1984	chr6	108464703	110302986	4.89	2.68808	4.79733	-0.445462	4.00309	4.35144	0.960308	2.9622e-05	0.0344224	0.00305263	0.982074	1.60115e-07	0.015909	0.00199876
377	2333	chr3	163255985	165053856	4.42105	2.82713	1.78362	-0.446411	0.988782	1.33688	0.960308	2.9622e-05	0.0344224	0.00305263	0.981731	3.25618e-06	0.0158939	0.00199637
541	2692	chr5	29716359	31388980	4.35897	2.95338	1.58069	-0.372036	0.785235	1.20839	0.960308	2.9622e-05	0.0344224	0.00305263	0.981505	4.29574e-06	0.0158804	0.00215015
455	2407	chr4	84799884	86930604	4.72973	3.10474	3.36339	-0.269337	2.56741	3.09377	0.960308	2.9622e-05	0.0344224	0.00305263	0.981664	8.00745e-07	0.0158747	0.00238304
698	2541	chr6	100631103	102635244	4.55263	2.74523	2.74023	-0.425618	1.94307	2.31431	0.960308	2.9622e-05	0.0344224	0.00305263	0.981955	1.27757e-06	0.0158606	0.00203883
310	933	chr3	47729665	49314960	5.60317	3.55528	6.77784	-0.0103851	5.98046	6.76682	0.960308	2.9622e-05	0.0344224	0.00305263	0.98107	3.41047e-08	0.0158429	0.00308443
746	1332	chr7	2062621	2771642	8.88889	2.39048	30.1689	-0.379419	29.3691	29.7888	0.960308	2.9622e-05	0.0344224	0.00305263	0.982045	1.63819e-18	0.0158208	0.00213453
590	2403	chr5	115831092	117345916	5.05263	3.42319	4.87224	-0.395931	4.07164	4.47597	0.960308	2.9622e-05	0.0344224	0.00305263	0.982074	1.56103e-07	0.015808	0.00210044
1585	2708	chr19	9238636	11283516	4.84615	3.40166	2.47768	-0.136812	1.67623	2.34065	0.960308	2.9622e-05	0.0344224	0.00305263	0.981308	2.21589e-06	0.0157822	0.00271991
1515	2221	chr17	55357716	57486189	7.08955	3.22013	14.343	-0.261088	13.5404	14.0815	0.960308	2.9622e-05	0.0344224	0.00305263	0.981825	1.37646e-11	0.0157724	0.00240296
567	1609	chr5	79393937	80480761	4.5	2.52762	1.6607	-0.434559	0.857706	1.22567	0.960308	2.9622e-05	0.0344224	0.00305263	0.981786	3.72614e-06	0.0157656	0.00201998
1117	2371	chr11	33958739	35502340	6.55	3.4267	14.2206	0.537091	13.4201	14.7575	0.960308	2.9622e-05	0.0344224	0.00305263	0.978917	3.44584e-11	0.0157595	0.00532354
1054	542	chr10	69900240	70193524	5.67568	2.28553	8.32185	-0.471084	7.51544	7.84906	0.960308	2.9622e-05	0.0344224	0.00305263	0.982333	4.59981e-09	0.0157206	0.00194623
603	1171	chr5	139268265	140644957	4.77778	2.93255	5.12156	-0.368291	4.31531	4.75259	0.960308	2.9622e-05	0.0344224	0.00305263	0.982108	1.2507e-07	0.0157195	0.00215865
1578	2344	chr19	611916	2097832	7.7234	3.27137	19.0836	-0.112714	18.2777	18.9706	0.960308	2.9622e-05	0.0344224	0.00305263	0.981498	1.39386e-13	0.015715	0.00278657
223	1890	chr2	152486782	154003680	5.10256	3.62338	3.78425	-0.13065	2.9766	3.65327	0.960308	2.9622e-05	0.0344224	0.00305263	0.981523	6.03787e-07	0.0156881	0.00273703
1064	1575	chr10	87937577	89113662	7.78378	3.21135	20.7852	-0.177605	19.9767	20.6071	0.960308	2.9622e-05	0.0344224	0.00305263	0.98171	2.38325e-14	0.0156786	0.00261161
529	2335	chr5	9719769	11172938	4.86047	3.139	1.77215	-0.071601	0.964248	1.7003	0.960308	2.9622e-05	0.0344224	0.00305263	0.981037	4.78805e-06	0.0156765	0.00290232
32	2724	chr1	51713728	54224706	5.31707	3.06049	4.59068	-0.378246	3.77992	4.21212	0.960308	2.9622e-05	0.0344224	0.00305263	0.982189	2.10582e-07	0.0156501	0.00213821
44	326	chr1	71373807	71681377	4.78378	2.75971	4.87201	-0.47268	4.06001	4.39677	0.960308	2.9622e-05	0.0344224	0.00305263	0.982407	1.44652e-07	0.0156342	0.0019416
1402	1983	chr15	56901916	58438596	7.54639	3.44424	20.2043	-0.353378	19.3919	19.8504	0.960308	2.9622e-05	0.0344224	0.00305263	0.982184	3.5753e-14	0.0156241	0.00219169
1559	2149	chr18	55214567	56528896	4.98246	4.15087	4.07797	0.294561	3.26715	4.37234	0.960308	2.9622e-05	0.0344224	0.00305263	0.980162	6.8768e-07	0.0156169	0.00418217
1072	509	chr10	100242195	100666802	4.8	2.44167	4.5483	-0.418333	3.73497	4.12833	0.960308	2.9622e-05	0.0344224	0.00305263	0.982312	2.11093e-07	0.015612	0.00205174
1210	2145	chr12	53040259	54778212	4.9	3.5038	4.12371	-0.204246	3.30925	3.91915	0.960308	2.9622e-05	0.0344224	0.00305263	0.981833	3.9961e-07	0.0155868	0.00254368
909	1646	chr8	99402038	101620171	5.05455	2.78926	3.52899	-0.293604	2.71082	3.23493	0.960308	2.9622e-05	0.0344224	0.00305263	0.982074	6.6255e-07	0.0155328	0.00232649
537	3862	chr5	23495320	26184833	4.91892	3.35266	4.09074	-0.279886	3.27225	3.81068	0.960308	2.9622e-05	0.0344224	0.00305263	0.982075	3.83009e-07	0.0155278	0.00235927
696	1055	chr6	97094444	97841282	4.31579	2.74727	2.63969	-0.455662	1.82017	2.1833	0.960308	2.9622e-05	0.0344224	0.00305263	0.982344	1.37144e-06	0.0155162	0.00197844
1701	2449	chr22	49825062	51219006	7.34211	3.09679	16.6344	-0.252191	15.8148	16.3818	0.960308	2.9622e-05	0.0344224	0.00305263	0.982063	1.40479e-12	0.0155117	0.00242515
1545	3284	chr18	27866722	30259843	5	3.67626	3.43722	0.0555608	2.61802	3.49263	0.960308	2.9622e-05	0.0344224	0.00305263	0.981129	1.02871e-06	0.0155018	0.00329648
426	2218	chr4	33174225	35150284	5.15385	3.24994	6.07725	-0.0576141	5.25723	6.01937	0.960308	2.9622e-05	0.0344224	0.00305263	0.981554	6.55811e-08	0.0154957	0.00294468
1330	1585	chr14	34847152	35858656	5.68421	2.82658	8.97583	-0.485991	8.15329	8.48925	0.960308	2.9622e-05	0.0344224	0.00305263	0.982606	2.35703e-09	0.0154734	0.0019201
1396	1670	chr15	48137498	50007437	4.93023	2.64503	4.03669	-0.396856	3.21357	3.63936	0.960308	2.9622e-05	0.0344224	0.00305263	0.9824	3.59772e-07	0.0154612	0.0020989
967	2080	chr9	72753755	74251194	4.4878	3.22504	2.458	-0.2721	1.63422	2.18559	0.960308	2.9622e-05	0.0344224	0.00305263	0.981985	1.97533e-06	0.0154444	0.00237717
450	2793	chr4	77130802	79093399	5.71053	3.20581	7.20566	-0.164619	6.38114	7.04081	0.960308	2.9622e-05	0.0344224	0.00305263	0.981919	1.90725e-08	0.0154319	0.00264693
1102	2575	chr11	9088645	10950252	6.41667	2.88136	11.2534	-0.264373	10.4264	10.9887	0.960308	2.9622e-05	0.0344224	0.00305263	0.982206	3.01506e-10	0.0153979	0.00239617
399	716	chr4	69713	693449	4.78571	1.97117	2.99517	-0.475291	2.16467	2.51871	0.960308	2.9622e-05	0.0344224	0.00305263	0.982597	9.42708e-07	0.0153506	0.00193962
980	3654	chr9	90136246	92525303	5.05263	2.9491	3.92708	-0.283467	3.09657	3.64343	0.960308	2.9622e-05	0.0344224	0.00305263	0.982259	4.49584e-07	0.0153451	0.00235124
1598	2258	chr19	30730695	32746380	5.7439	3.89755	7.75085	-0.105141	6.919	7.64543	0.960308	2.9622e-05	0.0344224	0.00305263	0.981872	1.1734e-08	0.0153186	0.00280888
108	3290	chr1	210789166	212841862	6.04167	3.41564	8.79284	-0.0959063	7.96076	8.69674	0.960308	2.9622e-05	0.0344224	0.00305263	0.98185	4.1775e-09	0.0153148	0.00283513
934	2199	chr8	143045846	144236013	5	3.47388	4.02185	-0.180126	3.18947	3.84143	0.960308	2.9622e-05	0.0344224	0.00305263	0.98204	4.53354e-07	0.0153131	0.00260637
243	1266	chr2	184357714	185279829	4.94118	2.81406	4.04744	-0.285459	3.21415	3.76141	0.960308	2.9622e-05	0.0344224	0.00305263	0.982311	3.9783e-07	0.0153033	0.00234579
28	1155	chr1	46900652	48002447	6.47368	2.39084	12.9689	-0.439203	12.1351	12.5289	0.960308	2.9622e-05	0.0344224	0.00305263	0.982686	4.55583e-11	0.0153025	0.00201183
672	1223	chr6	56105707	57590009	4.66667	2.29199	2.93028	-0.445858	2.09575	2.48377	0.960308	2.9622e-05	0.0344224	0.00305263	0.982592	1.03595e-06	0.0152887	0.00199856
129	2497	chr1	242071602	244106113	4.7037	3.64621	2.8777	-0.0324643	2.04298	2.84501	0.960308	2.9622e-05	0.0344224	0.00305263	0.981583	1.64916e-06	0.0152701	0.00301991
397	1501	chr3	195972383	197075742	4.73077	2.97612	3.22177	-0.329142	2.38619	2.89214	0.960308	2.9622e-05	0.0344224	0.00305263	0.982394	8.6966e-07	0.0152697	0.00224592
586	1699	chr5	110821786	111981174	5.31579	2.78814	6.60782	-0.327205	5.7706	6.28017	0.960308	2.9622e-05	0.0344224	0.00305263	0.9825	2.94912e-08	0.0152462	0.0022506
1266	3171	chr13	27284830	29257306	5.92857	3.45118	8.38016	-0.233966	7.54221	8.14596	0.960308	2.9622e-05	0.0344224	0.00305263	0.982297	5.50023e-09	0.015232	0.00247057
910	3465	chr8	101625033	104122683	6.76596	2.96995	13.007	-0.247302	12.1678	12.7595	0.960308	2.9622e-05	0.0344224	0.00305263	0.982348	5.31141e-11	0.0152143	0.00243798
1164	2473	chr11	116383348	117746741	6.73077	2.99683	12.6371	-0.278904	11.7978	12.3579	0.960308	2.9622e-05	0.0344224	0.00305263	0.982425	7.44969e-11	0.0152126	0.00236209
49	3542	chr1	81354844	83990906	5.58537	4.0131	6.80943	0.208293	5.97068	7.0176	0.960308	2.9622e-05	0.0344224	0.00305263	0.980959	4.11164e-08	0.0151991	0.00383989
66	2251	chr1	108412324	110303505	5.57895	3.40865	7.69133	-0.0624963	6.84945	7.62855	0.960308	2.9622e-05	0.0344224	0.00305263	0.981902	1.29966e-08	0.0151661	0.00293136
1130	2166	chr11	63805469	65898177	9.75	3.3349	37.4134	-0.293833	36.5697	37.1191	0.960308	2.9622e-05	0.0344224	0.00305263	0.982524	1.27503e-21	0.0151484	0.00232713
208	887	chr2	129476285	130066668	4.33333	3.23092	2.97775	-0.0403589	2.13442	2.93682	0.960308	2.9622e-05	0.0344224	0.00305263	0.981747	1.48067e-06	0.0151419	0.00299564
1163	2022	chr11	114830666	116383064	5.19048	3.16362	4.32452	-0.324401	3.47667	3.99975	0.960308	2.9622e-05	0.0344224	0.00305263	0.982626	2.9013e-07	0.0150871	0.0022574
799	1486	chr7	92497620	93966269	5.37838	3.23876	5.56761	-0.186455	4.71929	5.38072	0.960308	2.9622e-05	0.0344224	0.00305263	0.982326	9.60506e-08	0.0150753	0.00259031
291	2658	chr3	20092931	21643613	5.125	2.87806	3.61904	-0.201498	2.76975	3.4173	0.960308	2.9622e-05	0.0344224	0.00305263	0.982326	6.64084e-07	0.0150607	0.00255215
484	902	chr4	130591885	131283367	5.05263	2.35374	4.58085	-0.35653	3.73112	4.2235	0.960308	2.9622e-05	0.0344224	0.00305263	0.982731	2.17452e-07	0.0150603	0.00218526
1604	1574	chr19	40985465	42131442	5.98592	3.33069	9.04935	-0.210905	8.19889	8.83797	0.960308	2.9622e-05	0.0344224	0.00305263	0.982427	2.88289e-09	0.0150448	0.00252793
1421	2151	chr15	93782603	94922631	6.45455	2.78483	10.7413	-0.343084	9.8898	10.3979	0.960308	2.9622e-05	0.0344224	0.00305263	0.982751	4.6531e-10	0.0150333	0.00221585
1286	1077	chr13	58410814	59301834	7.625	2.76697	21.6252	-0.229328	20.7735	21.3952	0.960308	2.9622e-05	0.0344224	0.00305263	0.982492	9.77747e-15	0.0150262	0.00248135
1057	1585	chr10	73508879	75422314	5.24762	2.98934	4.25581	-0.350588	3.40345	3.90469	0.960308	2.9622e-05	0.0344224	0.00305263	0.982748	3.0277e-07	0.0150209	0.00219895
1340	1904	chr14	49007584	50507257	5.12195	3.32295	3.51123	-0.156816	2.65827	3.35409	0.960308	2.9622e-05	0.0344224	0.00305263	0.982259	7.73424e-07	0.0150046	0.00266836
791	2224	chr7	76459005	78092674	6.97917	3.8387	14.3949	-0.256504	13.5412	14.1381	0.960308	2.9622e-05	0.0344224	0.00305263	0.982586	1.31384e-11	0.0149982	0.00241594
1551	2952	chr18	37684774	39892281	5.10638	3.30288	4.06837	-0.163479	3.21334	3.90467	0.960308	2.9622e-05	0.0344224	0.00305263	0.982336	4.40144e-07	0.0149747	0.00265113
1543	1045	chr18	25927979	26873513	4.39474	2.02561	3.26104	-0.479942	2.40394	2.78035	0.960308	2.9622e-05	0.0344224	0.00305263	0.983027	7.19585e-07	0.0149541	0.00193227
1688	1667	chr22	31439918	32664612	5.84286	2.84122	11.0456	-0.236569	10.1888	10.8086	0.960308	2.9622e-05	0.0344224	0.00305263	0.982583	3.81772e-10	0.0149529	0.00246432
769	2061	chr7	36214854	37554254	5.39474	2.87199	6.61294	-0.34251	5.75583	6.27006	0.960308	2.9622e-05	0.0344224	0.00305263	0.982829	2.89046e-08	0.014951	0.00221732
57	2230	chr1	94506191	96150713	4.83784	3.05067	3.60855	-0.360158	2.75043	3.24808	0.960308	2.9622e-05	0.0344224	0.00305263	0.982824	5.72916e-07	0.0149359	0.00217864
563	3199	chr5	71241377	73759199	5.21739	3.94126	4.93329	0.158918	4.0765	5.09206	0.960308	2.9622e-05	0.0344224	0.00305263	0.981393	2.55602e-07	0.0149341	0.00365647
73	1682	chr1	145383239	147832033	6.03165	2.79543	9.85312	-0.216112	8.9925	9.63653	0.960308	2.9622e-05	0.0344224	0.00305263	0.98259	1.284e-09	0.014895	0.0025152
186	2725	chr2	85140792	87447944	5.075	3.331	4.57129	-0.235667	3.70985	4.33538	0.960308	2.9622e-05	0.0344224	0.00305263	0.982626	2.47718e-07	0.0148834	0.00246715
98	3169	chr1	194108024	196175902	4.83784	3.53265	2.80698	-0.363334	1.94396	2.44343	0.960308	2.9622e-05	0.0344224	0.00305263	0.982829	1.27301e-06	0.0148629	0.00217196
163	2937	chr2	48213114	50021724	5.89091	3.16341	9.28066	-0.154971	8.41657	9.12546	0.960308	2.9622e-05	0.0344224	0.00305263	0.982484	2.41929e-09	0.0148418	0.00267415
412	1529	chr4	14272435	15147403	4.97297	2.88235	3.28149	-0.214824	2.41667	3.06625	0.960308	2.9622e-05	0.0344224	0.00305263	0.982564	9.18621e-07	0.0148322	0.00251853
811	1213	chr7	112621897	113710445	4.83784	3.84321	4.95552	-0.363146	4.08988	4.5918	0.960308	2.9622e-05	0.0344224	0.00305263	0.982986	1.48553e-07	0.0148264	0.00217193
519	2624	chr4	188473494	189692974	5.02632	3.74499	3.14989	-0.0613056	2.2849	3.08837	0.960308	2.9622e-05	0.0344224	0.00305263	0.982144	1.22117e-06	0.0148233	0.00293577
764	1384	chr7	25077946	25905599	4.82456	3.49361	3.09772	-0.171971	2.23205	2.92528	0.960308	2.9622e-05	0.0344224	0.00305263	0.982452	1.15215e-06	0.0148179	0.00262835
1587	1190	chr19	13472892	14481445	5.62162	3.46135	7.21943	-0.16184	6.3522	7.05705	0.960308	2.9622e-05	0.0344224	0.00305263	0.982547	1.88761e-08	0.0147962	0.00265518
552	2606	chr5	53704120	55416979	4.85714	3.14314	2.98013	-0.310075	2.11251	2.66979	0.960308	2.9622e-05	0.0344224	0.00305263	0.9828	1.12915e-06	0.0147943	0.0022906
353	2084	chr3	123518429	124935263	8.43243	3.01252	24.6883	-0.269633	23.8205	24.4182	0.960308	2.9622e-05	0.0344224	0.00305263	0.982823	4.39145e-16	0.0147925	0.00238491
858	4876	chr8	13944992	15990512	6	3.08359	10.0426	-0.290389	9.17462	9.75205	0.960308	2.9622e-05	0.0344224	0.00305263	0.982873	9.86603e-10	0.01479	0.00233657
888	1511	chr8	62331045	63349109	4.64865	2.48512	2.40811	-0.410422	1.53827	1.99721	0.960308	2.9622e-05	0.0344224	0.00305263	0.982961	1.80995e-06	0.0147638	0.00207179
1442	1258	chr16	14464250	16153189	6.58491	2.83637	11.9357	-0.243774	11.0621	11.6913	0.960308	2.9622e-05	0.0344224	0.00305263	0.982846	1.5567e-10	0.0147068	0.00244693
297	1509	chr3	27841572	29140961	4.93023	2.78611	3.81581	-0.366096	2.94027	3.44922	0.960308	2.9622e-05	0.0344224	0.00305263	0.983102	4.63045e-07	0.0146821	0.00216597
1192	4421	chr12	18088538	20863850	6.84444	3.54981	12.5717	-0.12619	11.6962	12.4454	0.960308	2.9622e-05	0.0344224	0.00305263	0.982573	9.26673e-11	0.0146739	0.0027527
506	1277	chr4	167019595	167852350	4.54054	2.61593	3.70562	-0.526629	2.82901	3.17836	0.960308	2.9622e-05	0.0344224	0.00305263	0.983428	4.40456e-07	0.0146711	0.00184508
647	1902	chr6	22748670	23935979	4.88372	3.29595	2.84267	-0.0450115	1.96584	2.79738	0.960308	2.9622e-05	0.0344224	0.00305263	0.982234	1.68777e-06	0.0146501	0.00298406
777	3881	chr7	46987086	49210601	6.14634	2.77579	8.77596	-0.430217	7.89726	8.34552	0.960308	2.9622e-05	0.0344224	0.00305263	0.983328	3.04587e-09	0.0146392	0.00203247
714	1760	chr6	125426693	127535649	10.8372	2.98066	48.98	-0.0517204	48.1018	48.9279	0.960308	2.9622e-05	0.0344224	0.00305263	0.982403	1.53923e-26	0.0146325	0.00296429
1677	1224	chr21	47495324	48100388	6.69091	3.3236	15.2774	-0.264046	14.3967	15.0127	0.960308	2.9622e-05	0.0344224	0.00305263	0.982996	5.39763e-12	0.0146057	0.00239811
778	3749	chr7	49213711	51673984	7.04348	3.27533	15.1441	-0.365554	14.2613	14.7783	0.960308	2.9622e-05	0.0344224	0.00305263	0.983253	5.57334e-12	0.0145789	0.00216804
1108	2217	chr11	19569535	21015641	5.43023	3.62368	5.16093	-0.190427	4.27828	4.97019	0.960308	2.9622e-05	0.0344224	0.00305263	0.982831	1.43753e-07	0.014574	0.00258169
179	3172	chr2	70756057	73173690	5.5614	3.2821	6.66425	-0.208041	5.78013	6.45599	0.960308	2.9622e-05	0.0344224	0.00305263	0.982906	3.14137e-08	0.0145538	0.00253706
949	3405	chr9	16659863	18660695	4.79487	3.64646	3.14603	-0.280039	2.26167	2.8658	0.960308	2.9622e-05	0.0344224	0.00305263	0.98299	9.85891e-07	0.0145514	0.00236107
7	1344	chr1	10806984	11776196	5.87805	2.50932	9.76703	-0.357592	8.88095	9.40886	0.960308	2.9622e-05	0.0344224	0.00305263	0.983284	1.21566e-09	0.0145308	0.00218468
1414	3630	chr15	78516053	80860462	5.30769	3.81189	5.47624	-0.122921	4.59017	5.35316	0.960308	2.9622e-05	0.0344224	0.00305263	0.982706	1.12187e-07	0.0145224	0.00276205
1213	1924	chr12	57552999	59308408	5.3253	3.07636	4.24217	-0.198568	3.35575	4.04324	0.960308	2.9622e-05	0.0344224	0.00305263	0.982887	3.57371e-07	0.01452	0.00256079
583	1988	chr5	105893055	107263834	6.3913	3.43515	10.0567	-0.1759	9.16975	9.88041	0.960308	2.9622e-05	0.0344224	0.00305263	0.982868	1.09083e-09	0.0145127	0.00261949
1287	2027	chr13	59302855	60854106	5.14286	2.64682	5.4564	-0.425547	4.56678	5.03046	0.960308	2.9622e-05	0.0344224	0.00305263	0.983466	8.4619e-08	0.0144821	0.00204193
1390	2521	chr15	38530777	40381272	9.50847	3.86782	33.7827	0.297315	32.8934	34.0799	0.960308	2.9622e-05	0.0344224	0.00305263	0.981346	8.6794e-20	0.0144551	0.00419879
608	2651	chr5	148662633	150560315	4.9726	3.48199	4.12447	-0.125535	3.23344	3.9987	0.960308	2.9622e-05	0.0344224	0.00305263	0.982757	4.3241e-07	0.0144513	0.00275478
901	2365	chr8	84225589	85954343	4.90698	2.67165	3.38958	-0.339784	2.49754	3.0495	0.960308	2.9622e-05	0.0344224	0.00305263	0.983255	7.28158e-07	0.0144439	0.00222451
1508	3101	chr17	43056905	45875506	5.86842	3.51955	8.5684	-0.0955301	7.67648	8.47268	0.960308	2.9622e-05	0.0344224	0.00305263	0.982723	5.23527e-09	0.014438	0.00283873
1549	1635	chr18	35075768	36365021	6	2.98922	8.60523	-0.195748	7.71236	8.40906	0.960308	2.9622e-05	0.0344224	0.00305263	0.983003	4.56609e-09	0.0144284	0.00256816
763	2607	chr7	23472320	25077097	7.75806	3.19685	19.4986	-0.34495	18.6047	19.1533	0.960308	2.9622e-05	0.0344224	0.00305263	0.983367	7.31125e-14	0.0144197	0.00221322
648	1800	chr6	23936786	24850752	4.89744	4.60213	3.58051	1.88686	2.70227	5.46732	0.960308	2.9622e-05	0.0344224	0.00305263	0.965309	5.47429e-06	0.0143775	0.0202471
1343	742	chr14	53475301	53996341	4.67568	2.79141	4.24627	-0.456759	3.34825	3.7885	0.960308	2.9622e-05	0.0344224	0.00305263	0.983626	2.75128e-07	0.0143633	0.00197828
1481	1944	chr16	89041165	90170495	6.20513	3.73697	10.7287	0.495297	9.83111	11.2238	0.960308	2.9622e-05	0.0344224	0.00305263	0.980561	1.08734e-09	0.0143246	0.00511407
1258	1457	chr12	131793384	132706266	6.05882	2.71667	10.8803	-0.320913	9.97974	10.5588	0.960308	2.9622e-05	0.0344224	0.00305263	0.98341	4.14296e-10	0.0143237	0.00226668
1000	1127	chr9	129059870	130054946	5.24138	2.43354	6.03511	-0.2527	5.1347	5.78179	0.960308	2.9622e-05	0.0344224	0.00305263	0.983245	5.63775e-08	0.0143235	0.00242611
1429	1978	chr16	1220512	2759466	6.61905	3.06168	12.1076	-0.41019	11.2059	11.697	0.960308	2.9622e-05	0.0344224	0.00305263	0.983616	1.11073e-10	0.0143104	0.00207376
1001	2020	chr9	130055785	132163160	5.15556	3.27878	5.09321	-0.217075	4.18787	4.87581	0.960308	2.9622e-05	0.0344224	0.00305263	0.983219	1.4984e-07	0.0142527	0.00251477
1316	1565	chr13	108190458	109120285	6.45614	3.95948	11.2607	0.128386	10.3529	11.3887	0.960308	2.9622e-05	0.0344224	0.00305263	0.982247	4.43344e-10	0.014204	0.00354896
744	931	chr7	972753	1352557	5.0678	2.69477	5.45275	-0.237952	4.54229	5.21408	0.960308	2.9622e-05	0.0344224	0.00305263	0.983346	1.0244e-07	0.0141818	0.00246216
1576	1547	chr18	77150335	78015180	5.44444	2.90122	4.86593	-0.218232	3.95419	4.64727	0.960308	2.9622e-05	0.0344224	0.00305263	0.983308	1.87876e-07	0.014163	0.00251182
943	2692	chr9	7157179	8456219	5.79592	3.39379	8.389	-0.305881	7.47448	8.08285	0.960308	2.9622e-05	0.0344224	0.00305263	0.98357	5.08005e-09	0.0141275	0.002302
1577	505	chr19	240554	607108	4.57895	2.33868	3.44683	-0.411594	2.53211	3.03381	0.960308	2.9622e-05	0.0344224	0.00305263	0.983732	6.40306e-07	0.014127	0.00206903
766	4133	chr7	28360735	31137169	8.82222	3.77038	27.2422	-0.147123	26.3267	27.0949	0.960308	2.9622e-05	0.0344224	0.00305263	0.983195	3.86195e-17	0.0141078	0.00269733
67	1959	chr1	110304537	111741322	5.68627	2.80257	7.45115	-0.358243	6.53361	7.0925	0.960308	2.9622e-05	0.0344224	0.00305263	0.983727	1.2317e-08	0.0140872	0.00218464
1629	2571	chr20	18972387	20959637	5.53333	3.3775	5.18683	-0.0637566	4.26872	5.12285	0.960308	2.9622e-05	0.0344224	0.00305263	0.982988	1.5902e-07	0.0140686	0.00293105
1115	1891	chr11	30143402	32276662	7.375	2.66716	16.7118	-0.381895	15.7876	16.3295	0.960308	2.9622e-05	0.0344224	0.00305263	0.983872	1.14401e-12	0.0139947	0.0021338
74	1392	chr1	149777847	151538412	6.9322	3.39562	14.2777	0.110008	13.3547	14.3873	0.960308	2.9622e-05	0.0344224	0.00305263	0.982521	2.13112e-11	0.0139939	0.00348514
915	1614	chr8	109248653	110483955	5.64865	2.79183	7.53991	-0.372698	6.61341	7.16674	0.960308	2.9622e-05	0.0344224	0.00305263	0.983882	1.11107e-08	0.0139637	0.00215348
629	2001	chr5	179401287	180557827	4.85	3.29449	4.05749	-0.22098	3.13021	3.83618	0.960308	2.9622e-05	0.0344224	0.00305263	0.983508	4.20598e-07	0.0139475	0.00250569
1617	3069	chr20	697916	2469453	5.29545	4.11825	4.90989	-0.183777	3.98244	4.72591	0.960308	2.9622e-05	0.0344224	0.00305263	0.983438	1.86123e-07	0.0139442	0.00260082
1695	1883	chr22	42691238	43713668	5.89744	3.61367	8.35842	0.163713	7.43073	8.5219	0.960308	2.9622e-05	0.0344224	0.00305263	0.982396	8.36706e-09	0.013926	0.00367744
85	3261	chr1	170557971	173097546	6.67568	3.3349	13.5766	-0.282804	12.6469	13.2935	0.960308	2.9622e-05	0.0344224	0.00305263	0.983727	2.90424e-11	0.0139172	0.00235624
1180	2232	chr12	1080854	2544724	4.85366	3.226	4.15866	-0.241229	3.22896	3.91715	0.960308	2.9622e-05	0.0344224	0.00305263	0.983594	3.72539e-07	0.013915	0.0024558
27	1840	chr1	44969590	46898804	6.51351	2.57909	13.4142	-0.246094	12.484	13.1677	0.960308	2.9622e-05	0.0344224	0.00305263	0.983647	3.54376e-11	0.0139095	0.00244378
662	2724	chr6	40345542	42038449	7.82051	2.91601	20.5032	-0.292187	19.5718	20.2107	0.960308	2.9622e-05	0.0344224	0.00305263	0.983772	2.82341e-14	0.0138942	0.00233421
96	2523	chr1	189904130	191868116	4.95652	2.90768	4.42828	-0.353825	3.49311	4.07417	0.960308	2.9622e-05	0.0344224	0.00305263	0.983934	2.5429e-07	0.0138439	0.00219504
759	3368	chr7	16902510	19481251	5.71429	3.24721	7.30239	-0.262484	6.36703	7.0397	0.960308	2.9622e-05	0.0344224	0.00305263	0.983755	1.57293e-08	0.0138388	0.00240473
21	2384	chr1	34800936	37546148	5.73684	3.22749	7.45276	-0.155916	6.5163	7.29659	0.960308	2.9622e-05	0.0344224	0.00305263	0.983504	1.50513e-08	0.0138199	0.00267432
1389	1351	chr15	37458195	38528927	5.33333	3.58099	6.06475	0.0778663	5.12854	6.14227	0.960308	2.9622e-05	0.0344224	0.00305263	0.982805	7.61377e-08	0.0138137	0.00337595
149	893	chr2	28599749	29216869	5.06977	2.94409	6.43431	-0.308916	5.49586	6.12461	0.960308	2.9622e-05	0.0344224	0.00305263	0.983904	3.57776e-08	0.0137982	0.00229465
1698	2009	chr22	46473740	47593331	5.59322	3.01919	7.28738	-0.143362	6.34892	7.14371	0.960308	2.9622e-05	0.0344224	0.00305263	0.983498	1.79825e-08	0.0137923	0.00270795
1687	2307	chr22	29652158	31439650	9.80303	3.57741	39.2258	0.0883479	38.2879	39.3139	0.960308	2.9622e-05	0.0344224	0.00305263	0.982799	3.05123e-22	0.0137896	0.00341182
1074	1298	chr10	102950680	104379588	5.47368	2.72736	7.28856	-0.207539	6.34623	7.08053	0.960308	2.9622e-05	0.0344224	0.00305263	0.983717	1.68485e-08	0.0137421	0.00253974
415	2115	chr4	17383953	18841209	7.21951	3.70572	16.3807	-0.0187399	15.4388	16.3617	0.960308	2.9622e-05	0.0344224	0.00305263	0.983193	2.28897e-12	0.0137408	0.00306652
1124	2867	chr11	49866895	51576247	7	2.4266	15.7765	-0.431436	14.8327	15.3448	0.960308	2.9622e-05	0.0344224	0.00305263	0.984239	2.7751e-12	0.0137293	0.0020317
331	2048	chr3	82643886	84366397	4.81579	2.54635	4.08269	-0.3447	3.1389	3.73766	0.960308	2.9622e-05	0.0344224	0.00305263	0.98402	3.62591e-07	0.0137263	0.00221526
889	2245	chr8	63349908	65232744	5.37838	3.12556	4.99299	-0.253506	4.04903	4.7392	0.960308	2.9622e-05	0.0344224	0.00305263	0.983837	1.5981e-07	0.0137214	0.00242642
42	1535	chr1	68479843	69686319	5.07895	2.57132	4.06309	-0.359084	3.11847	3.70355	0.960308	2.9622e-05	0.0344224	0.00305263	0.984062	3.64501e-07	0.0137154	0.00218342
1655	2117	chr21	15951414	18052483	5.73333	3.75607	6.00209	-0.181425	5.05243	5.82036	0.960308	2.9622e-05	0.0344224	0.00305263	0.983745	6.26063e-08	0.013642	0.00260747
1355	4442	chr14	72890542	76444229	5.5	3.50084	5.03536	-0.117977	4.08585	4.91726	0.960308	2.9622e-05	0.0344224	0.00305263	0.983565	1.75364e-07	0.0136416	0.00277826
267	3762	chr2	229370787	231842338	4.80488	3.83378	3.65627	0.0739064	2.70498	3.73006	0.960308	2.9622e-05	0.0344224	0.00305263	0.982968	8.4322e-07	0.013609	0.00336394
218	1675	chr2	144523089	146445412	6.81579	3.64309	15.0583	0.314834	14.1045	15.3729	0.960308	2.9622e-05	0.0344224	0.00305263	0.982159	1.19778e-11	0.0135644	0.00427636
354	2336	chr3	124937662	126213366	4.95	2.81977	3.66388	-0.27874	2.705	3.38487	0.960308	2.9622e-05	0.0344224	0.00305263	0.984054	5.88795e-07	0.0135212	0.00236652
835	1300	chr7	149880001	150709571	9.675	3.81833	36.1689	-0.121589	35.2089	36.0468	0.960308	2.9622e-05	0.0344224	0.00305263	0.983732	5.26383e-21	0.0135008	0.00276763
1445	1790	chr16	18771185	20150252	5.0566	2.88626	5.262	-0.242702	4.30127	5.01893	0.960308	2.9622e-05	0.0344224	0.00305263	0.984039	1.23468e-07	0.013496	0.00245308
1528	1877	chr17	80034443	81064203	5	3.11024	4.07324	-0.300226	3.11171	3.77266	0.960308	2.9622e-05	0.0344224	0.00305263	0.984158	3.82735e-07	0.0134869	0.00231626
51	2309	chr1	84844495	86453579	5.6	3.12067	5.67609	-0.277917	4.71453	5.39788	0.960308	2.9622e-05	0.0344224	0.00305263	0.984138	7.87893e-08	0.0134861	0.00236861
474	1856	chr4	118479918	119932620	6.13636	2.92715	10.5289	-0.23602	9.56575	10.2925	0.960308	2.9622e-05	0.0344224	0.00305263	0.984067	6.41325e-10	0.0134636	0.00246958
77	1165	chr1	154771063	156334116	5.64865	4.42268	8.72127	0.992217	7.76412	9.71333	0.960308	2.9622e-05	0.0344224	0.00305263	0.978151	1.32716e-08	0.0134633	0.00838518
1204	3571	chr12	41658586	43984228	7.2973	2.75063	17.7201	-0.499615	16.7545	17.2202	0.960308	2.9622e-05	0.0344224	0.00305263	0.984662	3.71336e-13	0.0134388	0.00189872
607	1879	chr5	147182755	148661797	5.55263	3.07763	5.80375	-0.270778	4.83738	5.53263	0.960308	2.9622e-05	0.0344224	0.00305263	0.984186	6.98466e-08	0.013422	0.00238557
330	1329	chr3	81427458	82643496	5.02381	2.42078	3.98059	-0.419812	3.01344	3.56023	0.960308	2.9622e-05	0.0344224	0.00305263	0.984487	3.72685e-07	0.0134156	0.00205548
1126	5590	chr11	55083434	58455947	6.30233	2.93544	11.478	-0.407754	10.5102	11.0701	0.960308	2.9622e-05	0.0344224	0.00305263	0.98451	2.09184e-10	0.0134082	0.00208131
668	2700	chr6	50386842	52210409	9.70213	2.73147	37.061	-0.348948	36.0926	36.7117	0.960308	2.9622e-05	0.0344224	0.00305263	0.984395	1.71966e-21	0.0133979	0.00220673
1280	2837	chr13	49384134	51590433	9.475	3.06996	33.5094	-0.34469	32.5396	33.1645	0.960308	2.9622e-05	0.0344224	0.00305263	0.984405	6.02167e-20	0.0133788	0.00221622
658	3380	chr6	33240699	35454042	7.29688	3.63502	15.0895	-0.243731	14.1199	14.8456	0.960308	2.9622e-05	0.0344224	0.00305263	0.984171	6.65456e-12	0.0133783	0.00245121
1297	1972	chr13	77412077	78808628	5.33333	3.60737	5.82505	0.501543	4.85802	6.32644	0.960308	2.9622e-05	0.0344224	0.00305263	0.981466	1.47608e-07	0.0133761	0.00515098
112	1340	chr1	218705513	219590269	4.86364	3.1231	3.80355	-0.167026	2.83373	3.63609	0.960308	2.9622e-05	0.0344224	0.00305263	0.983932	5.72493e-07	0.0133724	0.00264547
1200	2719	chr12	33080076	34854303	6.53659	2.68046	13.1724	-0.382212	12.2011	12.7899	0.960308	2.9622e-05	0.0344224	0.00305263	0.984504	3.94216e-11	0.0133609	0.00213482
360	1749	chr3	135458294	137369181	8.2619	2.93299	24.3566	-0.281241	23.3844	24.0749	0.960308	2.9622e-05	0.0344224	0.00305263	0.984294	6.05685e-16	0.013345	0.00236081
1581	2477	chr19	4349095	5810559	6.7234	4.02327	13.1807	-0.160234	12.2068	13.0203	0.960308	2.9622e-05	0.0344224	0.00305263	0.984017	4.87857e-11	0.0133189	0.00266419
274	3324	chr2	239952953	241559339	5.225	3.13149	4.59166	-0.224651	3.61666	4.36682	0.960308	2.9622e-05	0.0344224	0.00305263	0.984172	2.45798e-07	0.0133066	0.00249855
710	985	chr6	119963335	120512077	4.97368	3.16069	4.24273	-0.217716	3.26707	4.02442	0.960308	2.9622e-05	0.0344224	0.00305263	0.984155	3.5085e-07	0.0132975	0.00251487
912	3005	chr8	104989941	107410067	6.55556	2.79865	11.881	-0.433377	10.9041	11.4473	0.960308	2.9622e-05	0.0344224	0.00305263	0.984682	1.36285e-10	0.0132889	0.00202872
379	1440	chr3	167119055	168579900	6.28302	3.22813	11.4303	-0.290806	10.4516	11.139	0.960308	2.9622e-05	0.0344224	0.00305263	0.984402	2.46581e-10	0.0132598	0.00233842
1367	2734	chr14	91297171	93132080	7.18919	3.09701	17.6707	-0.266355	16.6906	17.404	0.960308	2.9622e-05	0.0344224	0.00305263	0.984362	4.92511e-13	0.0132417	0.00239678
430	1808	chr4	38907988	40201594	5.07692	3.76386	3.62264	0.0458238	2.64248	3.66821	0.960308	2.9622e-05	0.0344224	0.00305263	0.983439	8.48318e-07	0.0132281	0.00327191
745	1257	chr7	1354993	2061783	9.75556	2.63446	38.8459	-0.389224	37.8628	38.4559	0.960308	2.9622e-05	0.0344224	0.00305263	0.984674	2.77279e-22	0.0132063	0.0021194
1560	1826	chr18	56532315	57630208	8.42857	4.16411	26.3989	-0.0205721	25.4165	26.378	0.960308	2.9622e-05	0.0344224	0.00305263	0.983735	1.01916e-16	0.0132022	0.00306243
161	1516	chr2	46483226	47318151	5.32558	3.43847	5.33574	-0.0718131	4.35291	5.26357	0.960308	2.9622e-05	0.0344224	0.00305263	0.98388	1.36043e-07	0.0131989	0.0029098
1059	3127	chr10	78707010	80875213	5.3	3.45816	4.60698	-0.0135952	3.62359	4.59322	0.960308	2.9622e-05	0.0344224	0.00305263	0.983704	2.98799e-07	0.0131891	0.00308427
68	2251	chr1	111742838	113270768	6.2973	3.38924	10.2282	-0.0437354	9.24224	10.1842	0.960308	2.9622e-05	0.0344224	0.00305263	0.98385	1.04973e-09	0.0131569	0.0029929
1497	1640	chr17	18856896	21290110	5.75	2.76705	6.50662	-0.404927	5.51766	6.10123	0.960308	2.9622e-05	0.0344224	0.00305263	0.984779	3.0262e-08	0.0131303	0.0020871
10	3057	chr1	14892668	16851440	6.79545	3.28964	14.8002	-0.216294	13.8087	14.5837	0.960308	2.9622e-05	0.0344224	0.00305263	0.984389	9.13694e-12	0.0130915	0.00251999
1510	2880	chr17	47517749	49897894	6.66667	3.19817	12.6498	-0.216186	11.655	12.4334	0.960308	2.9622e-05	0.0344224	0.00305263	0.98443	7.84821e-11	0.0130493	0.00252032
1179	1388	chr12	170339	1079168	5.52381	3.94457	7.31682	0.289761	6.32317	7.60632	0.960308	2.9622e-05	0.0344224	0.00305263	0.982783	2.69059e-08	0.0130422	0.00417298
1080	1500	chr10	115328889	116419321	5.33333	2.92994	5.56198	-0.0502382	4.56444	5.5114	0.960308	2.9622e-05	0.0344224	0.00305263	0.98401	1.10878e-07	0.0130078	0.00297367
309	817	chr3	46658775	47721512	5.76923	3.00398	9.96772	-0.242368	8.96953	9.72457	0.960308	2.9622e-05	0.0344224	0.00305263	0.984539	1.11751e-09	0.0130064	0.00245414
1550	1379	chr18	36365883	37683967	5.76562	2.92619	8.85204	-0.0259439	7.85435	8.82571	0.960308	2.9622e-05	0.0344224	0.00305263	0.983948	4.2317e-09	0.013005	0.00304647
1448	2838	chr16	24141059	25984983	5.92683	3.31227	9.03445	-0.183671	8.03592	8.85056	0.960308	2.9622e-05	0.0344224	0.00305263	0.984396	3.01297e-09	0.013	0.00260358
1206	1899	chr12	46024937	47714701	5.62162	3.31954	7.70713	-0.283764	6.7081	7.42302	0.960308	2.9622e-05	0.0344224	0.00305263	0.984646	1.02822e-08	0.0129969	0.0023559
246	2833	chr2	191974304	195857259	5.34211	3.65598	3.76269	-0.21438	2.76275	3.5481	0.960308	2.9622e-05	0.0344224	0.00305263	0.98444	5.69079e-07	0.0129823	0.00252497
584	1970	chr5	107264340	108633544	5.5	3.02096	7.31204	-0.256707	6.3109	7.055	0.960308	2.9622e-05	0.0344224	0.00305263	0.984609	1.56821e-08	0.012969	0.00242045
1376	1105	chr14	105002074	106055056	5.44231	3.07976	5.98048	0.0354492	4.97918	6.01549	0.960308	2.9622e-05	0.0344224	0.00305263	0.983799	7.94722e-08	0.0129562	0.00323871
804	1680	chr7	100197642	101198342	6.68966	3.44611	12.9052	-0.163277	11.9029	12.7415	0.960308	2.9622e-05	0.0344224	0.00305263	0.984392	6.40918e-11	0.0129515	0.00265677
955	3338	chr9	26112447	28223982	5.67857	3.64268	5.29959	0.0823783	4.29757	5.38182	0.960308	2.9622e-05	0.0344224	0.00305263	0.983649	1.64527e-07	0.0129449	0.00339482
198	2891	chr2	110853221	113921369	7.9661	3.22508	21.4999	-0.184378	20.4958	21.3153	0.960308	2.9622e-05	0.0344224	0.00305263	0.98447	1.16153e-14	0.0129278	0.00260188
483	1903	chr4	128996665	130590671	6.06667	2.7072	9.68756	-0.426381	8.68214	9.26076	0.960308	2.9622e-05	0.0344224	0.00305263	0.985037	1.23091e-09	0.0129192	0.00204343
461	2626	chr4	94233344	96181240	6.9	3.75422	13.9765	-0.299774	12.9707	13.6764	0.960308	2.9622e-05	0.0344224	0.00305263	0.98477	1.91626e-11	0.0129113	0.00231895
660	2723	chr6	37574852	39295505	8.76316	3.26124	27.544	-0.0247232	26.5388	27.5191	0.960308	2.9622e-05	0.0344224	0.00305263	0.98404	3.23047e-17	0.0129093	0.00305104
1128	4039	chr11	58780687	62222568	6.97368	3.18459	13.8286	-0.30191	12.8215	13.5265	0.960308	2.9622e-05	0.0344224	0.00305263	0.984791	2.21698e-11	0.0128943	0.00231426
772	2223	chr7	39863558	42001171	5.59459	2.91979	6.07375	-0.365616	5.06626	5.70781	0.960308	2.9622e-05	0.0344224	0.00305263	0.984932	4.85324e-08	0.0128912	0.00217144
158	4924	chr2	40281483	43307745	6.57895	3.21864	10.6411	-0.149768	9.63409	10.4912	0.960308	2.9622e-05	0.0344224	0.00305263	0.984415	6.25146e-10	0.0128909	0.00269367
249	990	chr2	198080076	199310326	5.63043	2.20453	9.10485	-0.525292	8.09678	8.57869	0.960308	2.9622e-05	0.0344224	0.00305263	0.985261	1.99728e-09	0.012888	0.00185058
38	1979	chr1	61925076	63454731	7.98462	3.17676	20.9859	-0.13326	19.9783	20.8523	0.960308	2.9622e-05	0.0344224	0.00305263	0.984379	2.04385e-14	0.0128831	0.00273783
1644	3322	chr20	44839322	47198653	9.78571	3.93127	37.3359	0.187665	36.3293	37.5234	0.960308	2.9622e-05	0.0344224	0.00305263	0.983347	2.23167e-21	0.0128819	0.00377058
1174	2937	chr11	128188910	130340682	9.12195	4.75881	31.38	1.32527	30.3813	32.7052	0.960308	2.9622e-05	0.0344224	0.00305263	0.975451	2.66572e-18	0.0128805	0.0116682
1466	2963	chr16	72935201	74970346	5.66667	3.51078	5.63435	-0.260076	4.62538	5.37405	0.960308	2.9622e-05	0.0344224	0.00305263	0.98471	8.3675e-08	0.0128692	0.00241283
885	3221	chr8	56956457	59068537	6.775	3.13273	12.5545	-0.203841	11.5445	12.3504	0.960308	2.9622e-05	0.0344224	0.00305263	0.984593	8.74167e-11	0.0128553	0.00255214
997	2911	chr9	122260749	124870653	5.2439	3.06616	5.97459	-0.181246	4.96443	5.79314	0.960308	2.9622e-05	0.0344224	0.00305263	0.984532	6.44153e-08	0.0128516	0.00261031
1563	2001	chr18	60278229	61816489	5.61905	3.3581	5.72322	-0.0509292	4.71307	5.67203	0.960308	2.9622e-05	0.0344224	0.00305263	0.984173	9.43181e-08	0.012847	0.00297237
1285	841	chr13	57555117	58410236	5.79661	2.71397	8.14843	-0.383563	7.13612	7.76398	0.960308	2.9622e-05	0.0344224	0.00305263	0.985037	5.98768e-09	0.0128304	0.00213181
939	2031	chr9	3190407	4495254	11.4615	4.06953	54.9112	0.500701	53.9015	55.4117	0.960308	2.9622e-05	0.0344224	0.00305263	0.982026	7.09842e-29	0.0128249	0.00514943
1416	3180	chr15	84260703	86651961	5.17949	3.20133	4.7786	-0.249575	3.76527	4.52884	0.960308	2.9622e-05	0.0344224	0.00305263	0.984729	1.9898e-07	0.0128134	0.00243843
109	2195	chr1	212842330	214577101	14.7788	3.35134	96.599	-0.206444	95.5819	96.3922	0.960308	2.9622e-05	0.0344224	0.00305263	0.984689	2.75699e-47	0.0127652	0.00254535
318	2149	chr3	62357146	63667662	5.68889	3.35261	7.93153	-0.296124	6.91141	7.63509	0.960308	2.9622e-05	0.0344224	0.00305263	0.984942	8.11693e-09	0.0127295	0.00232773
308	2497	chr3	45165430	46657428	6.3	3.36423	9.36682	-0.160252	8.3462	9.20633	0.960308	2.9622e-05	0.0344224	0.00305263	0.984615	2.21266e-09	0.0127189	0.0026658
861	3730	chr8	17836399	19491705	6.60976	3.54497	11.1185	-0.29409	10.0968	10.8242	0.960308	2.9622e-05	0.0344224	0.00305263	0.984957	3.35899e-10	0.01271	0.0023328
561	2537	chr5	65911289	67848407	5.84314	2.90906	7.94966	-0.279109	6.92665	7.67028	0.960308	2.9622e-05	0.0344224	0.00305263	0.984939	8.10783e-09	0.0126926	0.00236777
739	1641	chr6	167025266	167877833	6.40541	2.80996	12.1586	-0.292699	11.1346	11.8655	0.960308	2.9622e-05	0.0344224	0.00305263	0.984985	1.18875e-10	0.0126796	0.00233557
1144	1929	chr11	89209985	90965138	5.15	2.66308	4.76212	-0.431861	3.73528	4.32988	0.960308	2.9622e-05	0.0344224	0.00305263	0.985299	1.68677e-07	0.0126487	0.00203289
35	2787	chr1	57021728	58864870	6.04255	3.66319	8.65889	-0.168203	7.63131	8.49047	0.960308	2.9622e-05	0.0344224	0.00305263	0.984723	4.45615e-09	0.012632	0.00264504
1306	3825	chr13	93586675	96087164	6.2	3.5495	8.87442	-0.28448	7.84583	8.58976	0.960308	2.9622e-05	0.0344224	0.00305263	0.985021	3.19883e-09	0.0126231	0.0023555
123	2570	chr1	235822592	237555417	5.34211	3.12503	7.24025	-0.0387286	6.21228	7.20132	0.960308	2.9622e-05	0.0344224	0.00305263	0.984366	2.09479e-08	0.0126225	0.00300964
700	2651	chr6	103984167	106055716	5.77419	2.86926	6.11964	-0.266216	5.08943	5.85317	0.960308	2.9622e-05	0.0344224	0.00305263	0.984994	5.12029e-08	0.0126023	0.00239867
789	1047	chr7	71877095	73332330	6.12	3.14793	9.23024	-0.0202272	8.20039	9.2095	0.960308	2.9622e-05	0.0344224	0.00305263	0.984337	2.9169e-09	0.0125984	0.0030648
1461	1679	chr16	62230051	63690189	5.13514	2.68258	5.59833	-0.321247	4.56689	5.2767	0.960308	2.9622e-05	0.0344224	0.00305263	0.985133	8.16321e-08	0.0125887	0.00227027
1484	2552	chr17	1930360	3700251	5.52381	3.2223	4.71476	-0.279235	3.68224	4.43527	0.960308	2.9622e-05	0.0344224	0.00305263	0.985038	2.05964e-07	0.0125738	0.00236775
592	1503	chr5	118610560	119668423	5.6	2.51592	6.9548	-0.347816	5.92097	6.60653	0.960308	2.9622e-05	0.0344224	0.00305263	0.985227	2.04764e-08	0.0125597	0.00221078
865	2836	chr8	22897057	24674287	5.54545	3.2159	5.01004	-0.184686	3.97563	4.82514	0.960308	2.9622e-05	0.0344224	0.00305263	0.984835	1.68472e-07	0.0125476	0.00260213
1522	5035	chr17	69387817	72671889	6.37838	3.89643	9.55777	-0.20572	8.52075	9.35192	0.960308	2.9622e-05	0.0344224	0.00305263	0.984935	1.74736e-09	0.0125161	0.00254844
878	1022	chr8	41722699	42773510	5.95349	2.80383	9.87095	-0.213931	8.83289	9.65641	0.960308	2.9622e-05	0.0344224	0.00305263	0.98497	1.26713e-09	0.0125035	0.00252646
854	1778	chr8	9641811	10462806	9.04878	3.65689	30.6123	-0.188883	29.5741	30.4231	0.960308	2.9622e-05	0.0344224	0.00305263	0.984909	1.27587e-18	0.0125003	0.00259099
755	2841	chr7	11299972	12634478	6.02703	2.98852	9.99099	-0.32696	8.95183	9.66379	0.960308	2.9622e-05	0.0344224	0.00305263	0.985249	1.00397e-09	0.0124932	0.00225791
1243	1827	chr12	109026041	110336546	5.52083	3.28606	5.45259	-0.18308	4.41376	5.26919	0.960308	2.9622e-05	0.0344224	0.00305263	0.984891	1.08406e-07	0.0124929	0.00260615
333	2446	chr3	85582231	87409222	5.15789	3.15608	7.01608	-0.126588	5.97618	6.88928	0.960308	2.9622e-05	0.0344224	0.00305263	0.984763	2.40167e-08	0.0124778	0.00275756
929	2828	chr8	134571842	136034541	5.68421	3.40561	7.42585	-0.292492	6.38511	7.13313	0.960308	2.9622e-05	0.0344224	0.00305263	0.985189	1.35111e-08	0.0124728	0.00233698
362	1638	chr3	139955475	141338641	8.58242	3.12975	26.7935	-0.24003	25.7526	26.553	0.960308	2.9622e-05	0.0344224	0.00305263	0.985069	5.52268e-17	0.0124694	0.00246197
376	3075	chr3	161526012	163251056	5.70213	2.74703	5.89187	-0.432533	4.84899	5.45909	0.960308	2.9622e-05	0.0344224	0.00305263	0.985511	5.44766e-08	0.0124501	0.00203222
921	4583	chr8	121206075	124860219	6.92308	3.89597	13.153	-0.174596	12.1103	12.9783	0.960308	2.9622e-05	0.0344224	0.00305263	0.984925	4.9489e-11	0.0124456	0.00262895
1584	1231	chr19	8366914	9236425	8.96241	3.38535	29.1336	-0.333548	28.0902	28.7993	0.960308	2.9622e-05	0.0344224	0.00305263	0.985316	4.8458e-18	0.0124417	0.00224217
58	2194	chr1	96151539	97885040	5.90476	2.81396	9.53769	-0.38722	8.49104	9.15014	0.960308	2.9622e-05	0.0344224	0.00305263	0.985471	1.4877e-09	0.0124029	0.00212616
1153	4177	chr11	101332761	103958766	5.3913	3.10648	6.38371	-0.382106	5.33629	6.00144	0.960308	2.9622e-05	0.0344224	0.00305263	0.985466	3.50338e-08	0.0123931	0.00213739
897	3622	chr8	76456938	79132323	6.27027	4.19389	10.2912	0.00474207	9.24452	10.2958	0.960308	2.9622e-05	0.0344224	0.00305263	0.984466	1.03526e-09	0.0123897	0.00314387
1025	3908	chr10	19718264	22771609	5.36842	3.06336	5.23197	-0.202386	4.18215	5.02944	0.960308	2.9622e-05	0.0344224	0.00305263	0.985072	1.32605e-07	0.0123585	0.00255725
1138	3420	chr11	78355058	80722309	5.5	3.50194	5.71223	-0.234729	4.66026	5.47733	0.960308	2.9622e-05	0.0344224	0.00305263	0.985183	7.94307e-08	0.0123334	0.00247607
1530	1437	chr18	913665	1941742	7.14894	3.2193	16.5164	-0.25143	15.4631	16.2645	0.960308	2.9622e-05	0.0344224	0.00305263	0.985248	1.58697e-12	0.0123173	0.0024345
748	1582	chr7	4575430	5415877	5.92308	3.21478	9.10792	-0.238449	8.05315	8.86907	0.960308	2.9622e-05	0.0344224	0.00305263	0.985234	2.65257e-09	0.0122996	0.00246644
738	2538	chr6	165586864	167023235	5.28947	3.59762	4.52929	-0.230078	3.4735	4.29898	0.960308	2.9622e-05	0.0344224	0.00305263	0.985201	2.60473e-07	0.0122866	0.00248752
598	2859	chr5	127347815	129515846	5.53333	3.04002	6.07253	-0.354899	5.01566	5.71738	0.960308	2.9622e-05	0.0344224	0.00305263	0.985521	4.91445e-08	0.0122774	0.0021963
1418	2596	chr15	88370262	90471917	13.6098	3.64829	82.353	-0.119887	81.2958	82.2329	0.960308	2.9622e-05	0.0344224	0.00305263	0.984958	4.62468e-41	0.0122658	0.00277648
1546	1426	chr18	30265178	31774860	5.84615	2.71589	8.23648	-0.412165	7.17566	7.82378	0.960308	2.9622e-05	0.0344224	0.00305263	0.985694	5.33199e-09	0.0122312	0.00207384
39	2190	chr1	63455089	65037417	6.08511	3.64265	8.36	0.608213	7.30066	8.96809	0.960308	2.9622e-05	0.0344224	0.00305263	0.982061	1.30252e-08	0.0122041	0.00573444
948	2751	chr9	14837272	16659259	5.37838	3.19252	6.51888	-0.323224	5.45597	6.19543	0.960308	2.9622e-05	0.0344224	0.00305263	0.985526	3.24625e-08	0.0122035	0.00226703
582	1086	chr5	104855126	105892788	5.78947	3.41434	7.69414	-0.187193	6.63101	7.50642	0.960308	2.9622e-05	0.0344224	0.00305263	0.985206	1.14792e-08	0.0121968	0.00259574
585	2687	chr5	108634292	110820307	5.18919	3.41349	4.69193	-0.177271	3.62837	4.51445	0.960308	2.9622e-05	0.0344224	0.00305263	0.985166	2.33371e-07	0.0121911	0.00262238
836	1822	chr7	150713636	152248829	6.21053	2.96867	9.19809	-0.229229	8.13416	8.96852	0.960308	2.9622e-05	0.0344224	0.00305263	0.985322	2.44651e-09	0.0121885	0.00248966
1670	1298	chr21	37871886	38711202	5.05405	2.75991	6.62139	-0.458008	5.55691	6.16284	0.960308	2.9622e-05	0.0344224	0.00305263	0.985828	2.5613e-08	0.0121881	0.00198115
1023	2870	chr10	16551982	18537013	5.6	3.43846	6.00996	-0.193988	4.94604	5.81576	0.960308	2.9622e-05	0.0344224	0.00305263	0.985228	6.1433e-08	0.0121876	0.00257907
852	2314	chr8	8089701	9154065	7.78947	4.09517	21.2411	0.171529	20.1781	21.4124	0.960308	2.9622e-05	0.0344224	0.00305263	0.984102	2.14711e-14	0.0121849	0.00371292
356	2410	chr3	128194861	130244120	7.1129	3.19826	15.7437	0.34606	14.6757	16.0896	0.960308	2.9622e-05	0.0344224	0.00305263	0.983466	6.23518e-12	0.0121154	0.00441821
1472	3070	chr16	80298569	81772088	9.29268	3.61501	31.7435	-0.266597	30.6731	31.4767	0.960308	2.9622e-05	0.0344224	0.00305263	0.985489	3.81109e-19	0.012112	0.00239901
988	2308	chr9	107582780	109297876	7.39024	3.93627	17.705	0.30448	16.6358	18.0094	0.960308	2.9622e-05	0.0344224	0.00305263	0.983658	8.41552e-13	0.0121032	0.00423906
957	2716	chr9	28811887	30386810	5.36	3.00105	6.78144	-0.411314	5.70862	6.36986	0.960308	2.9622e-05	0.0344224	0.00305263	0.985834	2.28683e-08	0.0120869	0.00207644
1232	3333	chr12	92066508	94514408	5.83721	4.08884	7.51453	0.0463601	6.44286	7.56075	0.960308	2.9622e-05	0.0344224	0.00305263	0.984635	1.73419e-08	0.0120861	0.00327802
1564	2329	chr18	61822642	63461945	6.225	2.8039	11.7218	-0.414663	10.647	11.3068	0.960308	2.9622e-05	0.0344224	0.00305263	0.985866	1.63016e-10	0.0120642	0.00206945
1058	2843	chr10	75449789	78705368	6.31579	2.72266	11.4651	-0.297162	10.3869	11.1677	0.960308	2.9622e-05	0.0344224	0.00305263	0.985653	2.36934e-10	0.0120194	0.00232718
1398	1654	chr15	51679470	53068899	8.14141	3.28183	22.4159	0.116282	21.3386	22.5319	0.960308	2.9622e-05	0.0344224	0.00305263	0.984469	6.27759e-15	0.0120164	0.00351421
176	1271	chr2	67226166	68008926	5.51351	3.28953	8.17051	-0.285294	7.09192	7.88472	0.960308	2.9622e-05	0.0344224	0.00305263	0.98563	6.46562e-09	0.0120149	0.00235431
106	2351	chr1	206198834	208410160	6.66667	3.15375	12.1952	-0.202608	11.1166	11.9924	0.960308	2.9622e-05	0.0344224	0.00305263	0.98543	1.25464e-10	0.0120122	0.00255732
325	2509	chr3	72529961	74321141	7.94595	3.28083	20.7616	-0.194638	19.6811	20.5667	0.960308	2.9622e-05	0.0344224	0.00305263	0.985434	2.4079e-14	0.0119886	0.00257776
375	2631	chr3	159477998	161523600	7.21622	2.89036	17.4909	-0.307669	16.4083	17.1829	0.960308	2.9622e-05	0.0344224	0.00305263	0.985729	5.66446e-13	0.0119681	0.00230297
1161	2696	chr11	112459488	114256749	6.12963	3.72754	8.76518	0.108398	7.68108	8.87341	0.960308	2.9622e-05	0.0344224	0.00305263	0.984576	5.28274e-09	0.011936	0.00348752
983	2881	chr9	96672188	98921816	8.32558	3.31838	24.2659	-0.138779	23.1801	24.1269	0.960308	2.9622e-05	0.0344224	0.00305263	0.985349	7.65553e-16	0.0119256	0.00272578
1321	2086	chr13	113572874	115108993	5.48718	3.3549	6.28515	-0.287385	5.19857	5.99747	0.960308	2.9622e-05	0.0344224	0.00305263	0.985725	4.25151e-08	0.0119204	0.00235007
405	2556	chr4	5502783	6772937	19.3684	3.90181	176.353	-0.0891317	175.266	176.264	0.960308	2.9622e-05	0.0344224	0.00305263	0.985223	7.15924e-82	0.0119132	0.00286395
1537	3639	chr18	11905953	14434122	5.62162	3.70001	5.09109	0.00289359	4.00347	5.09385	0.960308	2.9622e-05	0.0344224	0.00305263	0.984948	1.87432e-07	0.0118987	0.00313962
1693	1335	chr22	39307894	40543608	6.16216	2.69482	8.95707	-0.347256	7.86811	8.6093	0.960308	2.9622e-05	0.0344224	0.00305263	0.985892	2.76831e-09	0.0118941	0.00221339
723	2556	chr6	139845597	142287111	7.34783	2.65843	17.2791	-0.434161	16.1894	16.8446	0.960308	2.9622e-05	0.0344224	0.00305263	0.986082	6.17112e-13	0.0118876	0.00202996
1488	1452	chr17	7317932	8305641	6.21053	2.89872	9.52596	-0.256465	8.43481	9.26906	0.960308	2.9622e-05	0.0344224	0.00305263	0.98571	1.71593e-09	0.0118659	0.0024235
482	949	chr4	127830990	128996298	5.45455	2.83246	5.31984	-0.386069	4.22739	4.93303	0.960308	2.9622e-05	0.0344224	0.00305263	0.986006	1.01167e-07	0.011854	0.0021289
935	2157	chr8	144237145	146300622	10.2564	3.73756	42.4185	-0.121507	41.3267	42.2967	0.960308	2.9622e-05	0.0344224	0.00305263	0.985374	1.01835e-23	0.0118533	0.00277311
196	1519	chr2	107409717	108426697	5.625	2.67011	5.87739	-0.4121	4.78452	5.46483	0.960308	2.9622e-05	0.0344224	0.00305263	0.986069	5.64443e-08	0.0118498	0.00207489
90	3110	chr1	178955810	181142796	6.42105	4.19083	11.7479	0.213764	10.656	11.9616	0.960308	2.9622e-05	0.0344224	0.00305263	0.984286	2.97232e-10	0.0118397	0.00387405
349	2440	chr3	116801792	118525556	5.90476	3.02622	7.30988	-0.373447	6.21538	6.93614	0.960308	2.9622e-05	0.0344224	0.00305263	0.986012	1.40043e-08	0.0118298	0.00215692
911	1357	chr8	104123306	104987823	5.36364	2.99819	6.92729	-0.336791	5.83125	6.59002	0.960308	2.9622e-05	0.0344224	0.00305263	0.98595	2.12964e-08	0.0118108	0.00223687
1436	3263	chr16	8338606	9799341	5.81081	3.23708	6.02588	-0.236933	4.92819	5.78877	0.960308	2.9622e-05	0.0344224	0.00305263	0.985734	5.79506e-08	0.0117888	0.00247198
328	1727	chr3	77509454	79023927	7.86842	2.80119	20.417	-0.373876	19.3182	20.0427	0.960308	2.9622e-05	0.0344224	0.00305263	0.986064	2.84288e-14	0.0117803	0.0021558
708	1768	chr6	117674087	118961415	7.41176	2.85841	17.4809	-0.31313	16.3812	17.1674	0.960308	2.9622e-05	0.0344224	0.00305263	0.985942	5.69117e-13	0.0117673	0.00229061
159	1612	chr2	43310482	44313225	17.5238	2.6861	142.007	-0.347816	140.907	141.658	0.960308	2.9622e-05	0.0344224	0.00305263	0.986022	4.56397e-67	0.0117653	0.00221234
1357	2382	chr14	77229539	78561810	6.47368	3.46817	10.5437	-0.263597	9.44389	10.2799	0.960308	2.9622e-05	0.0344224	0.00305263	0.985829	6.15794e-10	0.0117644	0.00240697
866	1088	chr8	24676065	25482585	7.51163	2.82313	18.1286	-0.395346	17.0281	17.7326	0.960308	2.9622e-05	0.0344224	0.00305263	0.98613	2.74341e-13	0.0117604	0.00210958
273	2150	chr2	238764144	239951763	5.67391	3.28083	6.54959	-0.22738	5.44736	6.32193	0.960308	2.9622e-05	0.0344224	0.00305263	0.985765	3.4656e-08	0.0117358	0.00249555
587	2395	chr5	111981967	113395725	5.72973	2.70538	7.71828	-0.325395	6.61346	7.39262	0.960308	2.9622e-05	0.0344224	0.00305263	0.986027	9.76715e-09	0.0117084	0.00226318
813	1682	chr7	116781130	118348078	6.1	2.91812	8.95477	-0.352951	7.84781	8.60141	0.960308	2.9622e-05	0.0344224	0.00305263	0.986114	2.75955e-09	0.0116845	0.00220154
1486	1802	chr17	4696736	5740537	6.18421	3.26967	9.29899	0.398101	8.19448	9.69691	0.960308	2.9622e-05	0.0344224	0.00305263	0.983661	4.1347e-09	0.0116842	0.00465505
368	1774	chr3	149043923	150251216	7.2561	3.09974	17.2098	-0.252082	16.1018	16.9574	0.960308	2.9622e-05	0.0344224	0.00305263	0.985896	7.93264e-13	0.0116695	0.00243476
762	1286	chr7	22508618	23467477	7.07895	2.7058	16.763	-0.233296	15.6546	16.5292	0.960308	2.9622e-05	0.0344224	0.00305263	0.985854	1.26365e-12	0.0116653	0.00248052
1041	2291	chr10	49389758	50840914	6.18421	2.8952	8.93122	-0.296858	7.82221	8.63408	0.960308	2.9622e-05	0.0344224	0.00305263	0.986012	2.98802e-09	0.0116594	0.00232862
951	2234	chr9	20464362	22205243	26.4	3.64127	334.052	-0.0647617	332.943	333.987	0.960308	2.9622e-05	0.0344224	0.00305263	0.985407	2.38718e-150	0.0116575	0.00293508
855	1391	chr8	10463513	11278392	8.71053	2.96318	28.2064	-0.314136	27.0928	27.8917	0.960308	2.9622e-05	0.0344224	0.00305263	0.986104	1.24979e-17	0.0116078	0.00228843
226	795	chr2	157560635	158531989	7.68831	3.65543	20.9801	0.25642	19.8683	21.236	0.960308	2.9622e-05	0.0344224	0.00305263	0.984351	3.03509e-14	0.0116074	0.00404151
864	1630	chr8	21662445	22895988	6.34211	3.39707	11.0872	0.0389051	9.96858	11.1258	0.960308	2.9622e-05	0.0344224	0.00305263	0.985206	4.83653e-10	0.0115389	0.0032551
1609	2816	chr19	47151378	49280140	6.875	3.2966	13.9499	-0.155175	12.8297	13.7945	0.960308	2.9622e-05	0.0344224	0.00305263	0.985791	2.27625e-11	0.0115267	0.00268267
576	2331	chr5	93812885	95962896	5.7027	3.00889	7.13778	-0.30291	6.01649	6.83461	0.960308	2.9622e-05	0.0344224	0.00305263	0.986164	1.78526e-08	0.0115189	0.00231496
237	3471	chr2	173139071	175585616	6.57143	3.1246	10.8082	-0.283329	9.68194	10.5247	0.960308	2.9622e-05	0.0344224	0.00305263	0.986177	4.63631e-10	0.011462	0.00236095
1431	1868	chr16	4001898	5117847	6.25	3.54272	10.2753	-0.242593	9.14502	10.0324	0.960308	2.9622e-05	0.0344224	0.00305263	0.986126	8.22783e-10	0.0114157	0.00245865
286	2914	chr3	13071549	14816745	5.51351	3.79121	7.75332	0.129115	6.62255	7.8823	0.960308	2.9622e-05	0.0344224	0.00305263	0.98504	1.48425e-08	0.0113972	0.00356231
509	2859	chr4	170776510	172558547	6.24324	2.93324	10.723	-0.39616	9.59031	10.3266	0.960308	2.9622e-05	0.0344224	0.00305263	0.986498	4.51158e-10	0.0113926	0.00210961
1135	2260	chr11	72286673	74411582	16.5	2.79472	123.686	-0.291123	122.553	123.395	0.960308	2.9622e-05	0.0344224	0.00305263	0.986273	4.3696e-59	0.0113848	0.00234242
806	1541	chr7	103198251	104158927	6.05405	3.09429	9.45048	-0.227274	8.31702	9.22283	0.960308	2.9622e-05	0.0344224	0.00305263	0.986124	1.90607e-09	0.011379	0.00249647
963	2613	chr9	36743759	38640619	6.20513	3.45926	9.84047	-0.236239	8.70609	9.604	0.960308	2.9622e-05	0.0344224	0.00305263	0.986156	1.27907e-09	0.0113691	0.00247465
1193	3846	chr12	20864342	23820527	7.46341	3.2469	18.3222	-0.108778	17.1876	18.2133	0.960308	2.9622e-05	0.0344224	0.00305263	0.985828	3.00967e-13	0.0113618	0.00281035
240	3756	chr2	178553906	181310925	5.875	3.07118	6.93006	-0.390485	5.79366	6.53939	0.960308	2.9622e-05	0.0344224	0.00305263	0.986526	2.01391e-08	0.0113503	0.00212181
1395	2000	chr15	46619084	48135564	5.89474	2.90727	9.01954	-0.382633	7.88246	8.63657	0.960308	2.9622e-05	0.0344224	0.00305263	0.986519	2.51187e-09	0.0113425	0.00213819
1136	2865	chr11	74412874	76796159	6.16216	3.98614	9.16261	0.233014	8.02411	9.39549	0.960308	2.9622e-05	0.0344224	0.00305263	0.984742	4.02211e-09	0.0113061	0.00395118
1298	2061	chr13	78808914	80584908	5.94737	2.92709	7.58813	-0.32745	6.4479	7.26037	0.960308	2.9622e-05	0.0344224	0.00305263	0.986434	1.11065e-08	0.0113058	0.00225937
579	2699	chr5	99261192	101578579	8.16471	2.76753	21.9923	-0.376969	20.8501	21.615	0.960308	2.9622e-05	0.0344224	0.00305263	0.986564	5.86814e-15	0.0112857	0.00215051
715	2563	chr6	127542927	129860734	5.71053	3.1618	7.38145	-0.284582	6.23818	7.09663	0.960308	2.9622e-05	0.0344224	0.00305263	0.986369	1.42538e-08	0.0112709	0.00235834
1338	2609	chr14	46749653	48573538	6.24324	3.46348	10.345	-0.386253	9.19769	9.95848	0.960308	2.9622e-05	0.0344224	0.00305263	0.986641	6.65028e-10	0.0112285	0.00213089
1525	2021	chr17	76263847	77297344	7.66667	4.30361	20.1801	0.46005	19.0353	20.64	0.960308	2.9622e-05	0.0344224	0.00305263	0.983822	8.27571e-14	0.0112245	0.00495347
1643	2912	chr20	42680754	44838624	11.322	3.29123	52.8613	-0.227867	51.713	52.6331	0.960308	2.9622e-05	0.0344224	0.00305263	0.98629	2.67237e-28	0.0112142	0.00249572
1309	2673	chr13	98938919	100572377	6.28947	3.34171	9.66251	-0.282594	8.51383	9.37969	0.960308	2.9622e-05	0.0344224	0.00305263	0.986426	1.45937e-09	0.0112106	0.00236319
294	2493	chr3	23806401	25461007	6.51351	3.17211	10.9476	-0.239662	9.79879	10.7077	0.960308	2.9622e-05	0.0344224	0.00305263	0.986326	4.21356e-10	0.0112078	0.00246658
572	1045	chr5	87390784	88890614	7.28302	3.0765	16.7143	-0.304297	15.5613	16.4094	0.960308	2.9622e-05	0.0344224	0.00305263	0.986525	1.23659e-12	0.0111636	0.00231172
1075	2628	chr10	104380686	106694980	6.71429	3.45935	12.7612	-0.192253	11.6084	12.5687	0.960308	2.9622e-05	0.0344224	0.00305263	0.986251	7.20397e-11	0.0111625	0.00258619
1083	2833	chr10	120591972	122407186	7.1087	3.13604	14.8908	-0.26309	13.7351	14.6274	0.960308	2.9622e-05	0.0344224	0.00305263	0.986457	7.98081e-12	0.0111334	0.00240982
1683	1609	chr22	23713237	24983264	5.83784	3.17258	9.74247	-0.140295	8.58583	9.60185	0.960308	2.9622e-05	0.0344224	0.00305263	0.986158	1.55281e-09	0.0111187	0.00272357
122	1625	chr1	234600422	235816306	6.01538	3.37279	8.33391	-0.32049	7.1752	8.01301	0.960308	2.9622e-05	0.0344224	0.00305263	0.986623	5.30637e-09	0.011101	0.00227536
787	1473	chr7	68234177	69082336	6.10256	2.86781	9.98214	-0.337294	8.82331	9.64441	0.960308	2.9622e-05	0.0344224	0.00305263	0.986662	1.00392e-09	0.0111001	0.00223746
1100	1836	chr11	7436942	8332942	5.85366	3.67621	6.82296	-0.153898	5.661	6.66877	0.960308	2.9622e-05	0.0344224	0.00305263	0.98625	2.83908e-08	0.0110607	0.00268711
143	1421	chr2	18647868	19692164	6.32432	2.89218	10.318	-0.351543	9.15289	9.96599	0.960308	2.9622e-05	0.0344224	0.00305263	0.986762	7.07451e-10	0.0110318	0.00220598
13	1794	chr1	20469854	21735866	7.5	3.72939	17.5925	0.276685	16.4257	17.869	0.960308	2.9622e-05	0.0344224	0.00305263	0.98488	9.17088e-13	0.0109918	0.00412782
88	1652	chr1	177434054	178944034	8.21277	3.54172	23.5243	0.0733938	22.356	23.5974	0.960308	2.9622e-05	0.0344224	0.00305263	0.985646	1.98755e-15	0.0109835	0.00337082
788	3981	chr7	69085364	71874348	7.95238	3.71956	22.6011	-0.279474	21.4316	22.3215	0.960308	2.9622e-05	0.0344224	0.00305263	0.986646	3.51929e-15	0.0109824	0.00237126
1327	1741	chr14	28466823	29970577	6.28205	3.11478	10.7709	-0.247093	9.60023	10.5234	0.960308	2.9622e-05	0.0344224	0.00305263	0.986582	4.99233e-10	0.010969	0.00244871
20	2376	chr1	32438878	34797348	7.14583	3.04635	17.5078	-0.258314	16.3355	17.2492	0.960308	2.9622e-05	0.0344224	0.00305263	0.986627	5.85646e-13	0.0109517	0.00242168
549	3054	chr5	43983499	50163085	7.5	2.50886	19.9061	-0.40779	18.7328	19.4981	0.960308	2.9622e-05	0.0344224	0.00305263	0.98697	4.58445e-14	0.0109438	0.00208623
1558	4253	chr18	51554436	55213381	10.1667	3.3732	40.3624	-0.153474	39.1885	40.2088	0.960308	2.9622e-05	0.0344224	0.00305263	0.98638	7.71661e-23	0.0109309	0.00268898
1114	1873	chr11	28481593	30139362	7.07692	3.17007	15.4252	-0.0395326	14.2506	15.3854	0.960308	2.9622e-05	0.0344224	0.00305263	0.986067	5.84634e-12	0.0109204	0.00301221
1116	2275	chr11	32277996	33958433	9.94737	2.95259	37.9717	-0.331073	36.7952	37.6403	0.960308	2.9622e-05	0.0344224	0.00305263	0.986841	7.05922e-22	0.0109073	0.00225202
1235	3032	chr12	97109139	99305696	8.15789	3.5278	23.7262	-0.255478	22.5482	23.4705	0.960308	2.9622e-05	0.0344224	0.00305263	0.986681	1.17021e-15	0.0108899	0.00242878
255	1570	chr2	208646851	209941478	6.84615	3.23962	14.7152	-0.367958	13.5318	14.3468	0.960308	2.9622e-05	0.0344224	0.00305263	0.986994	8.5703e-12	0.0108349	0.00217064
490	1846	chr4	139557093	141083696	7.10256	3.2719	16.5003	-0.328879	15.3137	16.171	0.960308	2.9622e-05	0.0344224	0.00305263	0.986944	1.49515e-12	0.0107992	0.00225721
1318	2765	chr13	109815112	111231864	6.59459	3.07794	11.2164	-0.326141	10.0288	10.89	0.960308	2.9622e-05	0.0344224	0.00305263	0.986948	2.95548e-10	0.0107879	0.00226369
1242	2977	chr12	106958864	109024949	9.71429	2.80524	36.1882	-0.258538	34.9995	35.9294	0.960308	2.9622e-05	0.0344224	0.00305263	0.986803	4.51686e-21	0.0107751	0.00242167
389	1822	chr3	183770006	185068051	6.95349	3.34537	14.07	-0.320992	12.8794	13.7486	0.960308	2.9622e-05	0.0344224	0.00305263	0.986968	1.71234e-11	0.0107564	0.00227513
643	3664	chr6	14804049	17385800	6.66667	3.368	12.9206	-0.2274	11.7277	12.693	0.960308	2.9622e-05	0.0344224	0.00305263	0.986772	5.93363e-11	0.0107296	0.00249834
248	1683	chr2	196448505	198077950	6.31579	2.39531	9.74789	-0.435904	8.55072	9.31157	0.960308	2.9622e-05	0.0344224	0.00305263	0.987282	1.15048e-09	0.0106892	0.00202867
147	2453	chr2	24691612	26894217	7.68421	3.58153	18.9897	-0.196276	17.79	18.7932	0.960308	2.9622e-05	0.0344224	0.00305263	0.986766	1.41598e-13	0.0106569	0.00257711
1282	1812	chr13	53339622	54682393	7.98182	3.12405	22.0995	-0.35295	20.8986	21.7462	0.960308	2.9622e-05	0.0344224	0.00305263	0.987149	5.40246e-15	0.0106473	0.00220389
381	1850	chr3	170964909	172295512	6.28947	3.49325	9.60278	-0.0186178	8.40235	9.58391	0.960308	2.9622e-05	0.0344224	0.00305263	0.98628	2.0169e-09	0.0106437	0.00307658
1451	1307	chr16	29036915	31376455	8.05263	3.06982	24.7913	-0.427112	23.5816	24.3636	0.960308	2.9622e-05	0.0344224	0.00305263	0.987395	3.40011e-16	0.0105581	0.00204654
103	2164	chr1	201593567	203333785	7.85714	3.3053	20.1385	-0.193327	18.9288	19.9449	0.960308	2.9622e-05	0.0344224	0.00305263	0.986863	4.50259e-14	0.0105521	0.00258489
1329	3535	chr14	32383511	34845674	8.59459	4.09469	26.0886	-0.023682	24.8792	26.0648	0.960308	2.9622e-05	0.0344224	0.00305263	0.986389	1.3894e-16	0.0105494	0.00306172
1636	1691	chr20	32813689	34959903	6.78378	3.07693	15.0698	-0.0136683	13.8595	15.0558	0.960308	2.9622e-05	0.0344224	0.00305263	0.986368	8.56209e-12	0.0105403	0.00309206
1165	1782	chr11	117747110	119215256	7.26316	3.8173	18.022	0.30439	16.8111	18.3262	0.960308	2.9622e-05	0.0344224	0.00305263	0.985233	6.13887e-13	0.0105215	0.00424535
1202	2011	chr12	39227744	40815560	6.35135	2.83581	12.0614	-0.342758	10.8452	11.7183	0.960308	2.9622e-05	0.0344224	0.00305263	0.987285	1.24914e-10	0.0104883	0.00222695
1489	2314	chr17	8308709	9964932	7.25	3.68419	17.8	0.163529	16.5823	17.9633	0.960308	2.9622e-05	0.0344224	0.00305263	0.985853	6.66203e-13	0.0104573	0.00368995
449	3332	chr4	74592390	77130285	6.65789	3.07868	13.7329	-0.152905	12.512	13.5798	0.960308	2.9622e-05	0.0344224	0.00305263	0.986874	2.83762e-11	0.0104343	0.00269185
797	3867	chr7	87826957	90661545	7	3.11912	15.8149	-0.278377	14.5907	15.5363	0.960308	2.9622e-05	0.0344224	0.00305263	0.987221	3.1218e-12	0.0104037	0.00237526
870	2151	chr8	29327896	31133658	7.31579	3.04923	18.0221	-0.156563	16.7976	17.8653	0.960308	2.9622e-05	0.0344224	0.00305263	0.98692	3.87792e-13	0.0103976	0.00268189
133	3138	chr2	11944	1780631	9.36735	2.86723	35.8836	-0.365036	34.6584	35.5183	0.960308	2.9622e-05	0.0344224	0.00305263	0.987426	5.50992e-21	0.0103953	0.00217838
1412	2769	chr15	73628847	76398206	8.55814	3.82394	27.6938	-0.0875126	26.4679	27.6061	0.960308	2.9622e-05	0.0344224	0.00305263	0.986746	2.61896e-17	0.010381	0.00287329
1408	2453	chr15	67097208	69017687	7.57895	2.92587	19.1326	-0.342429	17.9037	18.7899	0.960308	2.9622e-05	0.0344224	0.00305263	0.987415	1.06127e-13	0.0103571	0.00222809
734	2437	chr6	160581911	162168506	8.10811	3.43475	23.7315	-0.395861	22.5001	23.3354	0.960308	2.9622e-05	0.0344224	0.00305263	0.987556	1.01245e-15	0.0103317	0.00211242
1005	3033	chr9	135300917	137039337	10.7021	3.30237	45.5718	-0.249963	44.34	45.3216	0.960308	2.9622e-05	0.0344224	0.00305263	0.987232	3.83242e-25	0.0103244	0.00244358
257	2436	chr2	212380125	214012508	6.92683	3.1146	14.1332	-0.209778	12.8991	13.9232	0.960308	2.9622e-05	0.0344224	0.00305263	0.987156	1.79684e-11	0.0103005	0.00254356
1348	2503	chr14	59448878	61679100	7.35	2.83332	17.656	0.0098909	16.4202	17.6657	0.960308	2.9622e-05	0.0344224	0.00305263	0.986557	6.60257e-13	0.0102762	0.00316666
1347	2478	chr14	57482514	59448252	6.83784	3.59792	13.0821	-0.00970128	11.8454	13.0722	0.960308	2.9622e-05	0.0344224	0.00305263	0.986626	6.27581e-11	0.0102685	0.00310544
950	2664	chr9	18661051	20458831	7.60526	3.78339	18.9598	-0.242681	17.7222	18.7169	0.960308	2.9622e-05	0.0344224	0.00305263	0.987273	1.39357e-13	0.0102659	0.00246155
1645	2995	chr20	47201306	49239082	8.86486	3.1147	28.5466	-0.317996	27.3062	28.2283	0.960308	2.9622e-05	0.0344224	0.00305263	0.987477	8.87185e-18	0.0102395	0.00228345
1269	1776	chr13	32302028	33776826	10.74	3.41939	46.7369	-0.119336	45.4963	46.6172	0.960308	2.9622e-05	0.0344224	0.00305263	0.986984	1.36183e-25	0.0102322	0.00278355
532	2586	chr5	14759221	16963152	9.86486	3.57081	37.6577	-0.0483682	36.4119	37.6092	0.960308	2.9622e-05	0.0344224	0.00305263	0.986835	1.28201e-21	0.0101765	0.00298824
600	2981	chr5	132141362	134775917	8.16216	3.87868	23.4173	-0.0439164	22.1689	23.3732	0.960308	2.9622e-05	0.0344224	0.00305263	0.986847	1.96966e-15	0.010151	0.00300171
1019	3665	chr10	10249424	12585768	17.4889	3.77546	139.913	-0.269008	138.658	139.644	0.960308	2.9622e-05	0.0344224	0.00305263	0.987512	4.01155e-66	0.01009	0.0023982
655	3973	chr6	30798252	31570931	9.7619	2.77001	36.7596	-0.208491	35.5032	36.551	0.960308	2.9622e-05	0.0344224	0.00305263	0.987377	2.68314e-21	0.0100756	0.00254761
1121	4005	chr11	42310568	44693451	8.175	3.56694	24.2847	0.0245389	23.0259	24.3091	0.960308	2.9622e-05	0.0344224	0.00305263	0.986741	8.8582e-16	0.0100445	0.00321421
1096	4034	chr11	1214924	3665358	20.7692	3.77692	200.417	0.0378494	199.157	200.455	0.960308	2.9622e-05	0.0344224	0.00305263	0.986712	2.88165e-92	0.0100307	0.0032571
4	1920	chr1	5913893	7245590	8.71795	3.34909	28.7961	-0.114209	27.5347	28.6817	0.960308	2.9622e-05	0.0344224	0.00305263	0.987178	8.47215e-18	0.0100233	0.00279859
1649	3011	chr20	56448369	58405220	8.5641	3.33992	26.5466	-0.260538	25.2837	26.2859	0.960308	2.9622e-05	0.0344224	0.00305263	0.987569	6.94323e-17	0.0100121	0.00241876
1651	3404	chr20	59561872	61300863	8.20513	4.51828	23.7456	0.285619	22.484	24.0311	0.960308	2.9622e-05	0.0344224	0.00305263	0.985823	1.97002e-15	0.0100077	0.00416927
1021	3058	chr10	13322056	15026047	7.32432	3.08257	17.4675	-0.250324	16.2002	17.217	0.960308	2.9622e-05	0.0344224	0.00305263	0.987588	6.1523e-13	0.00996879	0.00244367
1533	1726	chr18	5834180	7089885	7.97436	3.5812	22.5465	-0.299046	21.2771	22.2471	0.960308	2.9622e-05	0.0344224	0.00305263	0.987724	3.64865e-15	0.009949	0.00232739
1207	2153	chr12	47715378	49001224	7.32432	2.8248	16.6354	-0.411268	15.3624	16.2238	0.960308	2.9622e-05	0.0344224	0.00305263	0.988003	1.20415e-12	0.00991559	0.00208101
1122	2606	chr11	44694135	47003317	7.91892	2.99008	20.5861	-0.270195	19.306	20.3157	0.960308	2.9622e-05	0.0344224	0.00305263	0.98776	2.66733e-14	0.00984368	0.00239592
1419	2448	chr15	90475963	92164207	11.093	3.41804	51.0414	-0.132298	49.7603	50.9089	0.960308	2.9622e-05	0.0344224	0.00305263	0.987421	1.81649e-27	0.00982976	0.00274919
[truncated: 40 more rows]

## Sheet: Supplementary Table 3
Supplementary Table 3. Summary of all 607 genome-wide significant loci in T2DM.
[truncated: 609 more rows]

[truncated: 13 more sheets: Supplementary Table 4, Supplementary Table 5, Supplementary Table 6, Supplementary Table 7, Supplementary Table 8, Supplementary Table 9, Supplementary Table 10, Supplementary Table 11, Supplementary Table 12, Supplementary Table 13, Supplementary Table 14, Supplementary Table 15, Supplementary Table 16]
